# Supplementary material for: Transcriptome profiling indicates varied gene responses to Pasteurella multocida mutant infections in cattle
Source: PLoS One. 2026 Jan 30;21(1):e0341813. doi: 10.1371/journal.pone.0341813 (PMC12857936; doi:10.1371/journal.pone.0341813)
Supplement: S1 Table — (CSV) [file pone.0341813.s004.csv]

S1 Table. Primers used for Pasteurella multocida mutant generation and confirmation of colonization
Target	Pimer name	Sequence (5' to 3')	Genome position (bp)
All P. multocida	KMT1T7 forward	ATCCGCTATTTACCCAGTGG	782768-782786
	KMT1SP6 reverse	GCTGTAAACGAACTCGCCAC	783223-783204
P1062 specific	P1062 forward	GAGGAGCTAAATGTATGAGTAAAAAAGTGG	1194851-1194880
	P1062 reverse	GCTCTTGCGACATCACCTAGC	1195007-1194987
hyaE	hayE forward	ATGAAAAAGGTTATTATCATTGG	2168889-2168911
	hayE reverse	TTAACCTTGCTTGAATCGTTTACC	2170758-2170735
fhaB	fhaB forward	AAGGAATTC-GGTGTAAGAACAATAAATTCA	1140747-1140767
	fhaB reverse	AAGGAATTC-ATTACCCGATAATGGTGTG	1142594-1142577
nanP	nanP forward	AAAGTCGACAC-ACTGTCGGTGAGCTTG	220755-220770
	nanP reverse	AAAGGATCC-GCGGATGTGATAGTTTTGACAT	223606-223585
The red colored sequences hybridise with P. multocida and those in black at 5' end were used for cloning.
