# Supplementary material for: Transcriptome profiling indicates varied gene responses to Pasteurella multocida mutant infections in cattle
Source: PLoS One. 2026 Jan 30;21(1):e0341813. doi: 10.1371/journal.pone.0341813 (PMC12857936; doi:10.1371/journal.pone.0341813)
Supplement: S2 Table — (CSV) [file pone.0341813.s005.csv]

S2 Table. Messenger RNA sequencing statistics
Tissue	Animal ID	Treatment	Raw reads	Cleaned reads	Uniquely mapped reads	Multiple mapped reads	Unmapped reads	Number of transcript
Blood	516	fhaB	49,322,744	47,369,385	41,235,783	3,402,704	2,721,862	18,691
	521	fhaB	71,307,659	67,236,033	58,317,020	4,795,424	4,107,090	19,896
	525	fhaB	80,311,374	75,531,677	63,437,922	5,658,577	6,419,529	19,755
	506	fhaB	52,092,588	48,798,698	42,142,332	3,268,800	3,368,951	18,079
	512	hyaE	50,790,026	49,218,305	42,698,140	3,936,790	2,564,872	19,456
	514	hyaE	55,927,901	52,464,802	45,186,603	3,582,007	3,682,370	20,315
	507	hyaE	75,132,127	71,796,266	63,733,051	5,192,148	2,854,180	20,914
	523	hyaE	51,110,971	46,814,418	35,786,765	2,515,700	8,484,041	16,564
	504	nanP	56,214,180	53,880,999	46,622,035	4,318,684	2,932,310	17,526
	541	nanP	6,796,949	5,342,788	4,361,064	358,108	622,072	14,377
	505	nanP	64,915,688	62,054,835	54,302,944	4,597,127	3,144,924	19,907
	509	nanP	63,643,568	61,439,147	55,186,372	4,594,605	1,649,712	20,677
	513	Sham	53,815,345	50,810,046	44,539,833	3,308,039	2,951,542	19,379
	510	Sham	69,033,938	65,657,836	57,537,208	4,827,381	3,280,303	20,086
	530	Sham	73,849,939	69,960,356	60,862,419	5,188,263	3,696,927	19,710
	503	Wild type	72,714,638	69,735,677	57,553,383	4,904,366	7,239,653	18,848
	517	Wild type	81,059,424	77,736,871	68,189,558	5,769,864	3,709,512	19,780
	515	Wild type	68,932,352	65,194,226	52,831,346	3,729,646	8,627,292	17,714
	527	Wild type	16,134,953	14,279,301	8,277,809	604,272	5,387,623	19,027
	Overall mean		58,584,545	55,543,246	47,515,873	3,923,816	4,076,040	18,984
Liver	506	fhaB	92,277,865	89,713,563	79,572,820	3,498,071	6,587,895	20,135
	525	fhaB	82,718,683	80,233,698	69,887,459	3,279,243	7,041,991	21,806
	521	fhaB	107,640,197	101,020,946	88,353,057	3,298,850	9,330,045	19,922
	516	fhaB	108,083,771	92,796,734	74,990,046	4,152,121	13,615,609	17,875
	507	hyaE	92,745,414	89,438,860	79,810,790	3,617,891	5,993,505	19,804
	523	hyaE	85,386,094	83,189,738	75,593,806	3,372,464	4,201,499	20,312
	514	hyaE	91,093,376	87,334,650	78,501,168	3,012,344	5,792,983	21,131
	512	hyaE	118,158,821	111,847,868	97,980,271	4,273,099	9,574,228	19,008
	504	nanP	90,517,950	87,091,892	78,943,398	3,331,313	4,783,982	19,895
	509	nanP	83,067,897	78,355,759	67,353,647	3,237,245	7,743,001	19,179
	541	nanP	106,547,218	97,258,218	87,801,293	3,370,900	6,048,340	19,250
	505	nanP	125,147,005	119,533,579	108,441,506	4,268,484	6,790,866	20,452
	530	Sham	60,347,719	57,343,683	47,690,985	2,811,322	6,817,127	20,439
	513	Sham	46,295,932	45,148,677	38,921,774	2,297,476	3,913,353	20,764
	510	Sham	83,275,933	80,889,295	73,707,985	2,835,485	4,311,947	19,072
	515	Wild type	18,187,194	17,610,947	15,769,139	651,404	1,184,806	18,856
	527	Wild type	92,510,405	89,313,512	77,230,271	3,763,931	8,284,897	20,461
	503	Wild type	116,001,321	112,298,522	97,198,734	4,017,969	11,052,000	19,391
	517	Wild type	119,820,045	115,698,484	103,652,450	4,401,394	7,599,548	21,756
	Overall mean		90,516,992	86,111,507	75,863,189	3,341,632	6,877,243	19,974
