# Supplementary material for: Transcriptome profiling indicates varied gene responses to Pasteurella multocida mutant infections in cattle
Source: PLoS One. 2026 Jan 30;21(1):e0341813. doi: 10.1371/journal.pone.0341813 (PMC12857936; doi:10.1371/journal.pone.0341813)
Supplement: S3 Table — (CSV) [file pone.0341813.s006.csv]

S3 Table. Small RNA sequencing statistics
Tissue	Animal ID	Treatment	Raw reads	Cleaned reads	Mapped	Unmapped	Number of know miRNA	Number of novel miRNA
Blood	506	fhaB	11,492,038	11,394,915	10,522,595	872,320	398	100
	516	fhaB	11,585,586	11,464,178	10,572,761	891,417	519	195
	521	fhaB	12,375,460	12,240,425	11,041,881	1,198,544	503	208
	525	fhaB	34,572,404	34,311,493	32,016,047	2,295,446	554	274
	507	hyaE	3,465,009	3,439,835	2,619,914	819,921	373	52
	512	hyaE	10,873,232	10,825,276	9,585,576	1,239,700	497	153
	514	hyaE	10,290,403	10,142,056	9,235,230	906,826	309	42
	523	hyaE	10,214,203	10,131,046	9,026,558	1,104,488	478	121
	504	nanP	8,120,701	8,067,006	7,373,599	693,407	480	153
	505	nanP	11,428,524	11,350,583	10,425,520	925,063	482	138
	509	nanP	10,394,728	10,324,302	9,345,604	978,698	483	167
	541	nanP	38,560,298	38,268,368	36,084,978	2,183,390	568	295
	510	Sham	9,442,637	9,342,423	8,575,981	766,442	509	181
	513	Sham	13,393,165	13,231,011	12,325,003	906,008	530	198
	530	Sham	13,872,382	13,784,721	12,755,484	1,029,237	481	135
	503	Wild type	6,286,863	6,250,098	5,363,392	886,706	424	118
	515	Wild type	12,262,545	12,203,770	10,795,904	1,407,866	415	73
	517	Wild type	9,132,156	9,090,981	8,204,747	886,234	480	183
	527	Wild type	5,873,663	5,827,774	5,226,256	601,518	361	60
	Overall mean		12,822,947	12,720,540	11,636,686	1,083,854	465	150
Liver	506	fhaB	32,625,400	31,913,284	28,110,696	3,802,588	431	23
	516	fhaB	27,790,868	27,220,548	23,431,457	3,789,091	430	21
	521	fhaB	21,659,442	21,340,329	18,717,309	2,623,020	473	38
	525	fhaB	25,984,960	25,860,694	23,693,218	2,167,476	476	31
	507	hyaE	31,842,429	31,561,522	29,042,384	2,519,138	575	101
	512	hyaE	23,663,996	23,410,573	21,139,713	2,270,860	517	77
	514	hyaE	23,664,382	23,503,082	21,120,410	2,382,672	452	36
	523	hyaE	25,380,388	25,230,011	22,484,793	2,745,218	517	63
	504	nanP	20,820,413	20,593,574	18,216,969	2,376,605	493	51
	505	nanP	16,618,130	16,546,012	14,411,653	2,134,359	458	41
	509	nanP	20,463,245	20,139,387	17,796,852	2,342,535	479	54
	541	nanP	18,280,230	18,099,255	16,431,484	1,667,771	511	77
	510	Sham	30,668,470	30,264,206	25,633,322	4,630,884	447	22
	513	Sham	36,886,788	36,718,614	31,634,227	5,084,387	431	20
	530	Sham	42,276,188	42,026,459	36,946,734	5,079,725	536	71
	503	Wild type	27,962,403	27,516,056	24,085,816	3,430,240	493	48
	515	Wild type	17,549,738	17,401,572	15,543,102	1,858,470	454	32
	517	Wild type	18,780,018	18,631,149	16,450,850	2,180,299	418	29
	527	Wild type	16,056,848	15,900,475	14,230,858	1,669,617	499	54
	Overall mean		25,209,176	24,940,884	22,059,045	2,881,840	478	47
