# Supplementary material for: Transcriptome profiling indicates varied gene responses to Pasteurella multocida mutant infections in cattle
Source: PLoS One. 2026 Jan 30;21(1):e0341813. doi: 10.1371/journal.pone.0341813 (PMC12857936; doi:10.1371/journal.pone.0341813)
Supplement: S4 Table — (CSV) [file pone.0341813.s007.csv]

S4 Table. Significantly enriched gene ontology terms in blood and liver
Tissue	Tag	GO term	GO name	GO category	Blood: fhaB2 vs. sham		Blood: nanP vs. sham		Blood: sham vs. WT		Blood: fhaB2_WT		Liver:fhaB2 vs. Sham		Liver: hyaE vs. sham		Liver: nanP vs. sham		Liver: sham vs. WT		Liver: fhaB2 vs. WT
					Adjusted P-value	P-value	Adjusted P-value	P-value	Adjusted P-value	P-value	Adjusted P-value	P-value	Adjusted P-value	P-value	Adjusted P-value	P-value	Adjusted P-value	P-value	Adjusted P-value	P-value	Adjusted P-value	P-value
Blood	OVER	GO:0000165	MAPK cascade	BIOLOGICAL_PROCESS					2.3231E-03	2.4342E-05
Blood	OVER	GO:0001550	ovarian cumulus expansion	BIOLOGICAL_PROCESS			3.0068E-02	1.7597E-04
Blood	OVER	GO:0001775	cell activation	BIOLOGICAL_PROCESS					6.8365E-07	1.7582E-09
Blood	OVER	GO:0001816	cytokine production	BIOLOGICAL_PROCESS					1.7212E-10	1.8622E-13
Blood	OVER	GO:0001817	regulation of cytokine production	BIOLOGICAL_PROCESS					1.4207E-10	1.4672E-13
Blood	OVER	GO:0001818	negative regulation of cytokine production	BIOLOGICAL_PROCESS					2.6668E-06	8.3936E-09
Blood	OVER	GO:0001819	positive regulation of cytokine production	BIOLOGICAL_PROCESS					1.1654E-05	4.5849E-08
Blood	OVER	GO:0001906	cell killing	BIOLOGICAL_PROCESS					3.4483E-04	2.5098E-06
Blood	OVER	GO:0001909	leukocyte mediated cytotoxicity	BIOLOGICAL_PROCESS					3.4910E-03	4.3607E-05
Blood	OVER	GO:0001932	regulation of protein phosphorylation	BIOLOGICAL_PROCESS					3.0901E-04	2.1634E-06
Blood	OVER	GO:0001933	negative regulation of protein phosphorylation	BIOLOGICAL_PROCESS					1.2188E-02	2.0133E-04
Blood	OVER	GO:0001959	regulation of cytokine-mediated signaling pathway	BIOLOGICAL_PROCESS					3.1545E-02	7.1673E-04
Blood	OVER	GO:0002218	activation of innate immune response	BIOLOGICAL_PROCESS					2.1718E-04	1.4526E-06
Blood	OVER	GO:0002220	innate immune response activating cell surface receptor signaling pathway	BIOLOGICAL_PROCESS					4.8703E-03	6.5627E-05
Blood	OVER	GO:0002221	pattern recognition receptor signaling pathway	BIOLOGICAL_PROCESS					4.9781E-04	3.9171E-06
Blood	OVER	GO:0002222	stimulatory killer cell immunoglobulin-like receptor signaling pathway	BIOLOGICAL_PROCESS					2.7867E-02	6.0026E-04
Blood	OVER	GO:0002228	natural killer cell mediated immunity	BIOLOGICAL_PROCESS					4.6357E-02	1.2060E-03
Blood	OVER	GO:0002237	response to molecule of bacterial origin	BIOLOGICAL_PROCESS			8.5848E-03	3.5464E-05	1.1890E-10	1.1694E-13
Blood	OVER	GO:0002250	adaptive immune response	BIOLOGICAL_PROCESS					9.8123E-03	1.5109E-04
Blood	OVER	GO:0002252	immune effector process	BIOLOGICAL_PROCESS			1.9861E-02	1.0354E-04	1.7751E-05	7.9440E-08					4.3595E-02	6.7534E-04
Blood	OVER	GO:0002253	activation of immune response	BIOLOGICAL_PROCESS					3.5244E-05	1.6639E-07
Blood	OVER	GO:0002263	cell activation involved in immune response	BIOLOGICAL_PROCESS			1.8181E-02	9.2095E-05	7.9217E-05	4.3633E-07
Blood	OVER	GO:0002274	myeloid leukocyte activation	BIOLOGICAL_PROCESS			2.8442E-02	1.6086E-04	1.6992E-06	5.0974E-09
Blood	OVER	GO:0002275	myeloid cell activation involved in immune response	BIOLOGICAL_PROCESS			1.8791E-02	9.7031E-05	3.0270E-07	6.8478E-10
Blood	OVER	GO:0002279	mast cell activation involved in immune response	BIOLOGICAL_PROCESS			3.6165E-03	1.0862E-05	1.2461E-03	1.1643E-05
Blood	OVER	GO:0002283	neutrophil activation involved in immune response	BIOLOGICAL_PROCESS					2.9574E-03	3.5632E-05
Blood	OVER	GO:0002366	leukocyte activation involved in immune response	BIOLOGICAL_PROCESS			1.7080E-02	8.4836E-05	6.6799E-05	3.4165E-07
Blood	OVER	GO:0002376	immune system process	BIOLOGICAL_PROCESS			2.1286E-03	4.3967E-06	6.6766E-19	2.6268E-22
Blood	OVER	GO:0002429	immune response-activating cell surface receptor signaling pathway	BIOLOGICAL_PROCESS					7.4340E-04	6.1785E-06
Blood	OVER	GO:0002443	leukocyte mediated immunity	BIOLOGICAL_PROCESS			7.4728E-03	2.9400E-05	4.0056E-05	1.9108E-07					8.0436E-03	8.2675E-05
Blood	OVER	GO:0002444	myeloid leukocyte mediated immunity	BIOLOGICAL_PROCESS			1.6970E-02	8.3455E-05	5.4300E-05	2.7238E-07
Blood	OVER	GO:0002448	mast cell mediated immunity	BIOLOGICAL_PROCESS			3.1678E-03	7.7894E-06	4.3641E-03	5.7089E-05
Blood	OVER	GO:0002507	tolerance induction	BIOLOGICAL_PROCESS					3.3603E-02	7.8331E-04
Blood	OVER	GO:0002521	leukocyte differentiation	BIOLOGICAL_PROCESS					3.1030E-04	2.2098E-06
Blood	OVER	GO:0002523	leukocyte migration involved in inflammatory response	BIOLOGICAL_PROCESS			1.7635E-06	8.6729E-10	2.3136E-03	2.4007E-05
Blood	OVER	GO:0002532	production of molecular mediator involved in inflammatory response	BIOLOGICAL_PROCESS					1.4314E-02	2.4826E-04
Blood	OVER	GO:0002573	myeloid leukocyte differentiation	BIOLOGICAL_PROCESS					8.5001E-05	4.8909E-07
Blood	OVER	GO:0002579	positive regulation of antigen processing and presentation	BIOLOGICAL_PROCESS					3.2014E-02	7.3619E-04
Blood	OVER	GO:0002682	regulation of immune system process	BIOLOGICAL_PROCESS					2.7147E-09	3.6046E-12
Blood	OVER	GO:0002683	negative regulation of immune system process	BIOLOGICAL_PROCESS					2.2083E-04	1.4987E-06
Blood	OVER	GO:0002684	positive regulation of immune system process	BIOLOGICAL_PROCESS					4.1121E-08	7.0779E-11
Blood	OVER	GO:0002685	regulation of leukocyte migration	BIOLOGICAL_PROCESS					2.2037E-04	1.4848E-06					3.3378E-02	4.8916E-04
Blood	OVER	GO:0002688	regulation of leukocyte chemotaxis	BIOLOGICAL_PROCESS					8.1155E-03	1.1734E-04
Blood	OVER	GO:0002694	regulation of leukocyte activation	BIOLOGICAL_PROCESS					8.5001E-05	4.8593E-07
Blood	OVER	GO:0002695	negative regulation of leukocyte activation	BIOLOGICAL_PROCESS					6.7750E-03	9.4556E-05
Blood	OVER	GO:0002696	positive regulation of leukocyte activation	BIOLOGICAL_PROCESS					1.9832E-03	1.9799E-05
Blood	OVER	GO:0002697	regulation of immune effector process	BIOLOGICAL_PROCESS					6.7298E-05	3.4751E-07
Blood	OVER	GO:0002699	positive regulation of immune effector process	BIOLOGICAL_PROCESS					4.2489E-04	3.2597E-06
Blood	OVER	GO:0002703	regulation of leukocyte mediated immunity	BIOLOGICAL_PROCESS			4.4888E-02	2.8477E-04	1.4501E-04	8.9397E-07
Blood	OVER	GO:0002705	positive regulation of leukocyte mediated immunity	BIOLOGICAL_PROCESS					2.2085E-02	4.4205E-04
Blood	OVER	GO:0002752	cell surface pattern recognition receptor signaling pathway	BIOLOGICAL_PROCESS					4.6845E-03	6.2662E-05
Blood	OVER	GO:0002755	MyD88-dependent toll-like receptor signaling pathway	BIOLOGICAL_PROCESS					4.6096E-02	1.1947E-03
Blood	OVER	GO:0002757	immune response-activating signaling pathway	BIOLOGICAL_PROCESS					1.8914E-05	8.6508E-08
Blood	OVER	GO:0002758	innate immune response-activating signaling pathway	BIOLOGICAL_PROCESS					2.5615E-04	1.7636E-06
Blood	OVER	GO:0002761	regulation of myeloid leukocyte differentiation	BIOLOGICAL_PROCESS					3.0897E-02	6.8681E-04
Blood	OVER	GO:0002764	immune response-regulating signaling pathway	BIOLOGICAL_PROCESS					5.1825E-05	2.5487E-07
Blood	OVER	GO:0002768	immune response-regulating cell surface receptor signaling pathway	BIOLOGICAL_PROCESS					1.8645E-03	1.8522E-05
Blood	OVER	GO:0002825	regulation of T-helper 1 type immune response	BIOLOGICAL_PROCESS					3.8908E-02	9.3946E-04
Blood	OVER	GO:0002831	regulation of response to biotic stimulus	BIOLOGICAL_PROCESS					8.6401E-09	1.3172E-11
Blood	OVER	GO:0002833	positive regulation of response to biotic stimulus	BIOLOGICAL_PROCESS					5.4699E-07	1.3450E-09
Blood	OVER	GO:0002886	regulation of myeloid leukocyte mediated immunity	BIOLOGICAL_PROCESS					1.5003E-03	1.4166E-05
Blood	OVER	GO:0002888	positive regulation of myeloid leukocyte mediated immunity	BIOLOGICAL_PROCESS					1.6071E-02	2.8926E-04
Blood	OVER	GO:0003330	regulation of extracellular matrix constituent secretion	BIOLOGICAL_PROCESS					2.7383E-02	5.7233E-04
Blood	OVER	GO:0003332	negative regulation of extracellular matrix constituent secretion	BIOLOGICAL_PROCESS					4.6059E-02	1.1892E-03
Blood	OVER	GO:0006412	translation	BIOLOGICAL_PROCESS							4.0970E-03	8.0595E-07
Blood	OVER	GO:0006468	protein phosphorylation	BIOLOGICAL_PROCESS					2.4441E-03	2.6804E-05
Blood	OVER	GO:0006469	negative regulation of protein kinase activity	BIOLOGICAL_PROCESS					4.1488E-02	1.0140E-03
Blood	OVER	GO:0006793	phosphorus metabolic process	BIOLOGICAL_PROCESS					1.3812E-05	5.7060E-08					1.8541E-03	1.4224E-05	4.3723E-02	3.8490E-04
Blood	OVER	GO:0006796	phosphate-containing compound metabolic process	BIOLOGICAL_PROCESS					1.6186E-05	7.0047E-08					2.1265E-03	1.6941E-05
Blood	OVER	GO:0006810	transport	BIOLOGICAL_PROCESS					2.3968E-05	1.1198E-07					1.2663E-03	9.0300E-06
Blood	OVER	GO:0006842	tricarboxylic acid transport	BIOLOGICAL_PROCESS					1.7245E-02	3.1888E-04
Blood	OVER	GO:0006857	oligopeptide transport	BIOLOGICAL_PROCESS					4.3177E-02	1.0617E-03
Blood	OVER	GO:0006887	exocytosis	BIOLOGICAL_PROCESS			3.1678E-03	7.7620E-06	1.1462E-02	1.8038E-04
Blood	OVER	GO:0006897	endocytosis	BIOLOGICAL_PROCESS					5.0089E-04	3.9905E-06
Blood	OVER	GO:0006909	phagocytosis	BIOLOGICAL_PROCESS					4.7390E-09	6.7587E-12
Blood	OVER	GO:0006910	phagocytosis, recognition	BIOLOGICAL_PROCESS					9.8123E-03	1.4975E-04
Blood	OVER	GO:0006915	apoptotic process	BIOLOGICAL_PROCESS					8.9259E-04	7.8950E-06
Blood	OVER	GO:0006919	activation of cysteine-type endopeptidase activity involved in apoptotic process	BIOLOGICAL_PROCESS			9.2643E-04	1.4094E-06	3.3406E-02	7.7706E-04
Blood	OVER	GO:0006935	chemotaxis	BIOLOGICAL_PROCESS			2.2698E-02	1.2502E-04	6.9857E-06	2.5422E-08
Blood	OVER	GO:0006950	response to stress	BIOLOGICAL_PROCESS			1.8539E-04	1.5499E-07	2.9465E-13	2.4634E-16					3.1254E-06	1.2296E-08
Blood	OVER	GO:0006952	defense response	BIOLOGICAL_PROCESS			9.8543E-07	3.9734E-10	9.0506E-25	4.4510E-29
Blood	OVER	GO:0006954	inflammatory response	BIOLOGICAL_PROCESS			9.6742E-07	3.3304E-10	5.6904E-14	3.3582E-17
Blood	OVER	GO:0006955	immune response	BIOLOGICAL_PROCESS			9.2643E-04	1.4579E-06	7.4656E-17	3.6715E-20
Blood	OVER	GO:0006959	humoral immune response	BIOLOGICAL_PROCESS					2.3838E-03	2.5557E-05
Blood	OVER	GO:0007154	cell communication	BIOLOGICAL_PROCESS					1.5837E-02	2.8194E-04							4.4603E-02	4.0142E-04	3.7193E-02	2.9265E-04
Blood	OVER	GO:0007155	cell adhesion	BIOLOGICAL_PROCESS					3.0998E-02	6.9057E-04
Blood	OVER	GO:0007159	leukocyte cell-cell adhesion	BIOLOGICAL_PROCESS			7.6840E-03	3.1365E-05	1.4094E-04	8.5256E-07
Blood	OVER	GO:0007165	signal transduction	BIOLOGICAL_PROCESS					3.7963E-03	4.8355E-05									4.6145E-02	3.9487E-04
Blood	OVER	GO:0007166	cell surface receptor signaling pathway	BIOLOGICAL_PROCESS					8.3508E-07	2.2588E-09
Blood	OVER	GO:0007249	canonical NF-kappaB signal transduction	BIOLOGICAL_PROCESS					2.4447E-03	2.7443E-05					2.2723E-02	2.7826E-04
Blood	OVER	GO:0007259	cell surface receptor signaling pathway via JAK-STAT	BIOLOGICAL_PROCESS					3.3034E-02	7.6517E-04
Blood	OVER	GO:0007260	tyrosine phosphorylation of STAT protein	BIOLOGICAL_PROCESS					3.6669E-02	8.7100E-04
Blood	OVER	GO:0008219	cell death	BIOLOGICAL_PROCESS					9.0475E-04	8.0980E-06
Blood	OVER	GO:0008228	opsonization	BIOLOGICAL_PROCESS					2.9798E-03	3.6196E-05
Blood	OVER	GO:0008283	cell population proliferation	BIOLOGICAL_PROCESS					2.3231E-03	2.4281E-05
Blood	OVER	GO:0008360	regulation of cell shape	BIOLOGICAL_PROCESS					4.3177E-02	1.0608E-03
Blood	OVER	GO:0009052	pentose-phosphate shunt, non-oxidative branch	BIOLOGICAL_PROCESS					4.6059E-02	1.1892E-03
Blood	OVER	GO:0009056	catabolic process	BIOLOGICAL_PROCESS					1.7246E-02	3.2029E-04					1.8843E-16	2.6874E-19	1.1382E-11	1.3994E-14	1.1509E-05	2.7734E-08
Blood	OVER	GO:0009595	detection of biotic stimulus	BIOLOGICAL_PROCESS					3.1528E-02	7.1479E-04
Blood	OVER	GO:0009605	response to external stimulus	BIOLOGICAL_PROCESS			1.1375E-03	2.0139E-06	1.2678E-23	1.2470E-27
Blood	OVER	GO:0009607	response to biotic stimulus	BIOLOGICAL_PROCESS			9.1919E-04	1.3109E-06	7.0278E-22	1.7281E-25
Blood	OVER	GO:0009615	response to virus	BIOLOGICAL_PROCESS					6.1276E-06	2.1697E-08
Blood	OVER	GO:0009617	response to bacterium	BIOLOGICAL_PROCESS			1.1998E-03	2.2421E-06	6.8536E-14	4.3817E-17
Blood	OVER	GO:0009620	response to fungus	BIOLOGICAL_PROCESS			3.7731E-03	1.2061E-05	3.4757E-02	8.1364E-04
Blood	OVER	GO:0009636	response to toxic substance	BIOLOGICAL_PROCESS			9.8543E-07	4.3616E-10	2.7452E-02	5.7783E-04					3.4466E-02	5.0680E-04			7.2024E-03	4.0734E-05
Blood	OVER	GO:0009893	positive regulation of metabolic process	BIOLOGICAL_PROCESS					8.3553E-03	1.2163E-04
Blood	OVER	GO:0009966	regulation of signal transduction	BIOLOGICAL_PROCESS			4.0747E-02	2.5450E-04	9.5614E-04	8.7359E-06
Blood	OVER	GO:0009967	positive regulation of signal transduction	BIOLOGICAL_PROCESS					5.0867E-03	6.8909E-05
Blood	OVER	GO:0009987	cellular process	BIOLOGICAL_PROCESS					4.0638E-02	9.8727E-04					3.0599E-05	1.4296E-07	2.0675E-02	1.4743E-04	4.7588E-02	4.1424E-04
Blood	OVER	GO:0010519	negative regulation of phospholipase activity	BIOLOGICAL_PROCESS					6.8030E-03	9.6019E-05
Blood	OVER	GO:0010563	negative regulation of phosphorus metabolic process	BIOLOGICAL_PROCESS					6.7435E-05	3.5485E-07
Blood	OVER	GO:0010614	negative regulation of cardiac muscle hypertrophy	BIOLOGICAL_PROCESS					3.1851E-02	7.2524E-04
Blood	OVER	GO:0010628	positive regulation of gene expression	BIOLOGICAL_PROCESS					2.7867E-02	5.9225E-04
Blood	OVER	GO:0010646	regulation of cell communication	BIOLOGICAL_PROCESS					7.1629E-03	1.0216E-04
Blood	OVER	GO:0010647	positive regulation of cell communication	BIOLOGICAL_PROCESS					1.3775E-02	2.3643E-04
Blood	OVER	GO:0010950	positive regulation of endopeptidase activity	BIOLOGICAL_PROCESS			1.1153E-02	4.9913E-05	4.8406E-02	1.2617E-03
Blood	OVER	GO:0010952	positive regulation of peptidase activity	BIOLOGICAL_PROCESS			1.8223E-02	9.3201E-05
Blood	OVER	GO:0012501	programmed cell death	BIOLOGICAL_PROCESS					7.9391E-04	6.6765E-06
Blood	OVER	GO:0014002	astrocyte development	BIOLOGICAL_PROCESS			1.3374E-03	2.6966E-06	1.0788E-03	9.9207E-06
Blood	OVER	GO:0014741	negative regulation of muscle hypertrophy	BIOLOGICAL_PROCESS					3.5054E-02	8.2748E-04
Blood	OVER	GO:0015031	protein transport	BIOLOGICAL_PROCESS					4.5648E-02	1.1572E-03					1.5274E-04	8.1876E-07
Blood	OVER	GO:0015669	gas transport	BIOLOGICAL_PROCESS			4.7502E-03	1.6119E-05
Blood	OVER	GO:0015671	oxygen transport	BIOLOGICAL_PROCESS			3.6165E-03	1.1197E-05
Blood	OVER	GO:0015729	oxaloacetate transport	BIOLOGICAL_PROCESS					4.2713E-03	5.5455E-05
Blood	OVER	GO:0015741	fumarate transport	BIOLOGICAL_PROCESS					1.2188E-02	2.0199E-04
Blood	OVER	GO:0015742	alpha-ketoglutarate transport	BIOLOGICAL_PROCESS					9.8123E-03	1.5201E-04
Blood	OVER	GO:0015744	succinate transport	BIOLOGICAL_PROCESS					8.9259E-04	7.9453E-06
Blood	OVER	GO:0015746	citrate transport	BIOLOGICAL_PROCESS					1.7245E-02	3.1888E-04
Blood	OVER	GO:0016045	detection of bacterium	BIOLOGICAL_PROCESS					4.5400E-02	1.1467E-03
Blood	OVER	GO:0016192	vesicle-mediated transport	BIOLOGICAL_PROCESS					1.3957E-05	5.8595E-08
Blood	OVER	GO:0016310	phosphorylation	BIOLOGICAL_PROCESS					3.5143E-03	4.4131E-05
Blood	OVER	GO:0016477	cell migration	BIOLOGICAL_PROCESS					3.4885E-03	4.3404E-05
Blood	OVER	GO:0017014	protein nitrosylation	BIOLOGICAL_PROCESS			1.8916E-04	1.6745E-07	2.9574E-03	3.5632E-05
Blood	OVER	GO:0018108	peptidyl-tyrosine phosphorylation	BIOLOGICAL_PROCESS					2.9321E-02	6.4023E-04
Blood	OVER	GO:0018119	peptidyl-cysteine S-nitrosylation	BIOLOGICAL_PROCESS			1.8152E-04	1.4283E-07	2.5419E-03	2.9377E-05
Blood	OVER	GO:0018193	peptidyl-amino acid modification	BIOLOGICAL_PROCESS			5.8327E-03	2.2366E-05	1.1771E-02	1.8640E-04
Blood	OVER	GO:0018198	peptidyl-cysteine modification	BIOLOGICAL_PROCESS			1.7512E-04	1.1785E-07	2.9240E-03	3.4943E-05
Blood	OVER	GO:0018212	peptidyl-tyrosine modification	BIOLOGICAL_PROCESS					3.0421E-02	6.7173E-04
Blood	OVER	GO:0019220	regulation of phosphate metabolic process	BIOLOGICAL_PROCESS					6.9403E-05	3.7203E-07
Blood	OVER	GO:0019221	cytokine-mediated signaling pathway	BIOLOGICAL_PROCESS			2.2200E-02	1.2009E-04	8.5198E-10	1.0056E-12
Blood	OVER	GO:0019538	protein metabolic process	BIOLOGICAL_PROCESS					1.4652E-02	2.5651E-04					4.2391E-03	3.9819E-05	4.1200E-03	2.0262E-05
Blood	OVER	GO:0019637	organophosphate metabolic process	BIOLOGICAL_PROCESS					1.3658E-03	1.2829E-05					3.3832E-03	2.9782E-05
Blood	OVER	GO:0019730	antimicrobial humoral response	BIOLOGICAL_PROCESS			3.2564E-03	8.6480E-06	5.0867E-03	6.9043E-05
Blood	OVER	GO:0021782	glial cell development	BIOLOGICAL_PROCESS			3.0395E-02	1.8087E-04
Blood	OVER	GO:0022407	regulation of cell-cell adhesion	BIOLOGICAL_PROCESS					3.5143E-03	4.4395E-05
Blood	OVER	GO:0022409	positive regulation of cell-cell adhesion	BIOLOGICAL_PROCESS					1.3411E-02	2.2631E-04
Blood	OVER	GO:0023051	regulation of signaling	BIOLOGICAL_PROCESS					7.3574E-03	1.0529E-04
Blood	OVER	GO:0023052	signaling	BIOLOGICAL_PROCESS					1.3413E-02	2.2758E-04							3.1252E-02	2.5820E-04	1.5337E-02	9.6547E-05
Blood	OVER	GO:0023056	positive regulation of signaling	BIOLOGICAL_PROCESS					1.7912E-02	3.3824E-04
Blood	OVER	GO:0030097	hemopoiesis	BIOLOGICAL_PROCESS					2.7352E-03	3.2149E-05
Blood	OVER	GO:0030099	myeloid cell differentiation	BIOLOGICAL_PROCESS					3.3011E-04	2.3865E-06
Blood	OVER	GO:0030100	regulation of endocytosis	BIOLOGICAL_PROCESS					1.5980E-02	2.8606E-04
Blood	OVER	GO:0030101	natural killer cell activation	BIOLOGICAL_PROCESS					9.8123E-03	1.5136E-04
Blood	OVER	GO:0030155	regulation of cell adhesion	BIOLOGICAL_PROCESS					1.8689E-02	3.5569E-04
Blood	OVER	GO:0030162	regulation of proteolysis	BIOLOGICAL_PROCESS			2.9164E-02	1.6781E-04
Blood	OVER	GO:0030316	osteoclast differentiation	BIOLOGICAL_PROCESS					3.3373E-03	4.1195E-05
Blood	OVER	GO:0030593	neutrophil chemotaxis	BIOLOGICAL_PROCESS			2.2427E-03	4.8529E-06	1.7230E-05	7.6263E-08
Blood	OVER	GO:0030595	leukocyte chemotaxis	BIOLOGICAL_PROCESS			5.4200E-03	1.8925E-05	5.2770E-06	1.8166E-08
Blood	OVER	GO:0030888	regulation of B cell proliferation	BIOLOGICAL_PROCESS					1.7435E-02	3.2754E-04
Blood	OVER	GO:0030889	negative regulation of B cell proliferation	BIOLOGICAL_PROCESS					2.3417E-02	4.7216E-04
Blood	OVER	GO:0031325	positive regulation of cellular metabolic process	BIOLOGICAL_PROCESS					3.0897E-02	6.8575E-04
Blood	OVER	GO:0031347	regulation of defense response	BIOLOGICAL_PROCESS			5.8327E-03	2.1580E-05	1.6611E-13	1.3071E-16
Blood	OVER	GO:0031348	negative regulation of defense response	BIOLOGICAL_PROCESS					1.3775E-02	2.3583E-04
Blood	OVER	GO:0031349	positive regulation of defense response	BIOLOGICAL_PROCESS					1.9443E-10	2.1993E-13
Blood	OVER	GO:0031399	regulation of protein modification process	BIOLOGICAL_PROCESS					1.6748E-03	1.6061E-05
Blood	OVER	GO:0031400	negative regulation of protein modification process	BIOLOGICAL_PROCESS					1.5175E-02	2.6867E-04
Blood	OVER	GO:0031640	killing of cells of another organism	BIOLOGICAL_PROCESS			4.7049E-02	3.1005E-04
Blood	OVER	GO:0031663	lipopolysaccharide-mediated signaling pathway	BIOLOGICAL_PROCESS					5.3980E-06	1.8848E-08
Blood	OVER	GO:0032020	ISG15-protein conjugation	BIOLOGICAL_PROCESS					5.9512E-04	4.8215E-06
Blood	OVER	GO:0032101	regulation of response to external stimulus	BIOLOGICAL_PROCESS			1.4037E-02	6.8343E-05	1.7156E-12	1.5187E-15
Blood	OVER	GO:0032102	negative regulation of response to external stimulus	BIOLOGICAL_PROCESS					8.5644E-03	1.2593E-04
Blood	OVER	GO:0032103	positive regulation of response to external stimulus	BIOLOGICAL_PROCESS					1.8774E-09	2.4005E-12
Blood	OVER	GO:0032225	regulation of synaptic transmission, dopaminergic	BIOLOGICAL_PROCESS					4.6059E-02	1.1892E-03
Blood	OVER	GO:0032226	positive regulation of synaptic transmission, dopaminergic	BIOLOGICAL_PROCESS					2.7867E-02	6.0026E-04
Blood	OVER	GO:0032418	lysosome localization	BIOLOGICAL_PROCESS			1.3845E-02	6.4683E-05	1.6388E-02	2.9659E-04
Blood	OVER	GO:0032461	positive regulation of protein oligomerization	BIOLOGICAL_PROCESS					2.7867E-02	6.0026E-04
Blood	OVER	GO:0032490	detection of molecule of bacterial origin	BIOLOGICAL_PROCESS					2.4168E-03	2.6148E-05
Blood	OVER	GO:0032496	response to lipopolysaccharide	BIOLOGICAL_PROCESS			4.0841E-02	2.5709E-04	3.2310E-09	4.4491E-12
Blood	OVER	GO:0032602	chemokine production	BIOLOGICAL_PROCESS					1.2452E-02	2.0759E-04
Blood	OVER	GO:0032604	granulocyte macrophage colony-stimulating factor production	BIOLOGICAL_PROCESS					4.5400E-02	1.1467E-03
Blood	OVER	GO:0032609	type II interferon production	BIOLOGICAL_PROCESS					2.8876E-03	3.4366E-05
Blood	OVER	GO:0032612	interleukin-1 production	BIOLOGICAL_PROCESS					2.3496E-03	2.5075E-05
Blood	OVER	GO:0032613	interleukin-10 production	BIOLOGICAL_PROCESS					8.1015E-04	6.9325E-06
Blood	OVER	GO:0032620	interleukin-17 production	BIOLOGICAL_PROCESS					2.4447E-03	2.7371E-05
Blood	OVER	GO:0032635	interleukin-6 production	BIOLOGICAL_PROCESS					9.5917E-03	1.4340E-04
Blood	OVER	GO:0032637	interleukin-8 production	BIOLOGICAL_PROCESS					4.5983E-08	8.3672E-11
Blood	OVER	GO:0032640	tumor necrosis factor production	BIOLOGICAL_PROCESS					3.1030E-04	2.2280E-06
Blood	OVER	GO:0032642	regulation of chemokine production	BIOLOGICAL_PROCESS					1.2452E-02	2.0759E-04
Blood	OVER	GO:0032645	regulation of granulocyte macrophage colony-stimulating factor production	BIOLOGICAL_PROCESS					4.5400E-02	1.1467E-03
Blood	OVER	GO:0032649	regulation of type II interferon production	BIOLOGICAL_PROCESS					2.7380E-03	3.2316E-05
Blood	OVER	GO:0032652	regulation of interleukin-1 production	BIOLOGICAL_PROCESS					2.3496E-03	2.5075E-05
Blood	OVER	GO:0032653	regulation of interleukin-10 production	BIOLOGICAL_PROCESS					8.1015E-04	6.9325E-06
Blood	OVER	GO:0032660	regulation of interleukin-17 production	BIOLOGICAL_PROCESS					2.4447E-03	2.7371E-05
Blood	OVER	GO:0032675	regulation of interleukin-6 production	BIOLOGICAL_PROCESS					9.5917E-03	1.4340E-04
Blood	OVER	GO:0032677	regulation of interleukin-8 production	BIOLOGICAL_PROCESS					4.5983E-08	8.3672E-11
Blood	OVER	GO:0032680	regulation of tumor necrosis factor production	BIOLOGICAL_PROCESS					3.1030E-04	2.2280E-06
Blood	OVER	GO:0032700	negative regulation of interleukin-17 production	BIOLOGICAL_PROCESS					1.6071E-02	2.8926E-04
Blood	OVER	GO:0032715	negative regulation of interleukin-6 production	BIOLOGICAL_PROCESS					4.4764E-02	1.1073E-03
Blood	OVER	GO:0032720	negative regulation of tumor necrosis factor production	BIOLOGICAL_PROCESS					3.0462E-04	2.1123E-06
Blood	OVER	GO:0032725	positive regulation of granulocyte macrophage colony-stimulating factor production	BIOLOGICAL_PROCESS					2.7383E-02	5.7233E-04
Blood	OVER	GO:0032729	positive regulation of type II interferon production	BIOLOGICAL_PROCESS					1.7435E-02	3.2754E-04
Blood	OVER	GO:0032733	positive regulation of interleukin-10 production	BIOLOGICAL_PROCESS					6.1719E-04	5.0385E-06
Blood	OVER	GO:0032757	positive regulation of interleukin-8 production	BIOLOGICAL_PROCESS					2.8509E-06	9.3936E-09
Blood	OVER	GO:0032814	regulation of natural killer cell activation	BIOLOGICAL_PROCESS					2.7867E-02	5.9127E-04
Blood	OVER	GO:0032816	positive regulation of natural killer cell activation	BIOLOGICAL_PROCESS					2.3417E-02	4.7216E-04
Blood	OVER	GO:0032879	regulation of localization	BIOLOGICAL_PROCESS					1.1137E-02	1.7472E-04
Blood	OVER	GO:0032908	regulation of transforming growth factor beta1 production	BIOLOGICAL_PROCESS					4.5400E-02	1.1467E-03
Blood	OVER	GO:0032911	negative regulation of transforming growth factor beta1 production	BIOLOGICAL_PROCESS					2.7383E-02	5.7233E-04
Blood	OVER	GO:0032940	secretion by cell	BIOLOGICAL_PROCESS					2.8876E-03	3.4253E-05
Blood	OVER	GO:0032943	mononuclear cell proliferation	BIOLOGICAL_PROCESS					6.6598E-04	5.4696E-06
Blood	OVER	GO:0032944	regulation of mononuclear cell proliferation	BIOLOGICAL_PROCESS					1.7140E-05	7.5019E-08
Blood	OVER	GO:0032945	negative regulation of mononuclear cell proliferation	BIOLOGICAL_PROCESS					2.4447E-03	2.6991E-05
Blood	OVER	GO:0032946	positive regulation of mononuclear cell proliferation	BIOLOGICAL_PROCESS					2.4811E-03	2.8308E-05
Blood	OVER	GO:0033993	response to lipid	BIOLOGICAL_PROCESS					1.4501E-04	8.9855E-07
Blood	OVER	GO:0034097	response to cytokine	BIOLOGICAL_PROCESS					9.5628E-14	6.7877E-17
Blood	OVER	GO:0034238	macrophage fusion	BIOLOGICAL_PROCESS					2.7383E-02	5.7233E-04
Blood	OVER	GO:0034239	regulation of macrophage fusion	BIOLOGICAL_PROCESS					2.1889E-02	4.3383E-04
Blood	OVER	GO:0034241	positive regulation of macrophage fusion	BIOLOGICAL_PROCESS					2.1889E-02	4.3383E-04
Blood	OVER	GO:0034341	response to type II interferon	BIOLOGICAL_PROCESS					9.5614E-04	8.7461E-06
Blood	OVER	GO:0035425	autocrine signaling	BIOLOGICAL_PROCESS			3.5180E-03	9.6887E-06	2.7867E-02	6.0026E-04
Blood	OVER	GO:0035455	response to interferon-alpha	BIOLOGICAL_PROCESS					1.3278E-06	3.8526E-09
Blood	OVER	GO:0035457	cellular response to interferon-alpha	BIOLOGICAL_PROCESS					3.2014E-02	7.3619E-04
Blood	OVER	GO:0035556	intracellular signal transduction	BIOLOGICAL_PROCESS					1.7433E-02	3.2492E-04					1.8026E-03	1.3652E-05
Blood	OVER	GO:0035606	peptidyl-cysteine S-trans-nitrosylation	BIOLOGICAL_PROCESS			1.1153E-02	4.8273E-05	4.2713E-03	5.5455E-05
Blood	OVER	GO:0035672	oligopeptide transmembrane transport	BIOLOGICAL_PROCESS					3.5054E-02	8.2748E-04
Blood	OVER	GO:0035850	epithelial cell differentiation involved in kidney development	BIOLOGICAL_PROCESS			4.5831E-02	2.9751E-04
Blood	OVER	GO:0035872	nucleotide-binding domain, leucine rich repeat containing receptor signaling pathway	BIOLOGICAL_PROCESS					1.4039E-02	2.4166E-04
Blood	OVER	GO:0036211	protein modification process	BIOLOGICAL_PROCESS					1.2188E-02	1.9727E-04					2.6495E-03	2.2759E-05
Blood	OVER	GO:0036230	granulocyte activation	BIOLOGICAL_PROCESS					9.5614E-04	8.7167E-06
Blood	OVER	GO:0038061	non-canonical NF-kappaB signal transduction	BIOLOGICAL_PROCESS					2.1180E-04	1.3958E-06
Blood	OVER	GO:0038066	p38MAPK cascade	BIOLOGICAL_PROCESS					3.1441E-02	7.0767E-04
Blood	OVER	GO:0038178	complement component C5a signaling pathway	BIOLOGICAL_PROCESS					4.6059E-02	1.1892E-03
Blood	OVER	GO:0040011	locomotion	BIOLOGICAL_PROCESS					2.1101E-03	2.1480E-05
Blood	OVER	GO:0042063	gliogenesis	BIOLOGICAL_PROCESS					3.2668E-02	7.5349E-04
Blood	OVER	GO:0042088	T-helper 1 type immune response	BIOLOGICAL_PROCESS					4.6284E-02	1.2018E-03
Blood	OVER	GO:0042092	type 2 immune response	BIOLOGICAL_PROCESS					2.0433E-02	3.9290E-04
Blood	OVER	GO:0042098	T cell proliferation	BIOLOGICAL_PROCESS					1.2188E-02	1.9888E-04
Blood	OVER	GO:0042102	positive regulation of T cell proliferation	BIOLOGICAL_PROCESS					1.5766E-02	2.7991E-04
Blood	OVER	GO:0042104	positive regulation of activated T cell proliferation	BIOLOGICAL_PROCESS					1.7245E-02	3.1502E-04
Blood	OVER	GO:0042110	T cell activation	BIOLOGICAL_PROCESS					2.5454E-03	2.9543E-05
Blood	OVER	GO:0042113	B cell activation	BIOLOGICAL_PROCESS					2.1826E-03	2.2326E-05
Blood	OVER	GO:0042119	neutrophil activation	BIOLOGICAL_PROCESS					4.8006E-04	3.7538E-06
Blood	OVER	GO:0042127	regulation of cell population proliferation	BIOLOGICAL_PROCESS					8.3986E-03	1.2267E-04
Blood	OVER	GO:0042129	regulation of T cell proliferation	BIOLOGICAL_PROCESS					2.1034E-03	2.1310E-05
Blood	OVER	GO:0042221	response to chemical	BIOLOGICAL_PROCESS			3.6165E-03	1.1205E-05	3.8922E-07	9.3792E-10
Blood	OVER	GO:0042267	natural killer cell mediated cytotoxicity	BIOLOGICAL_PROCESS					4.5400E-02	1.1322E-03
Blood	OVER	GO:0042325	regulation of phosphorylation	BIOLOGICAL_PROCESS					2.3136E-03	2.3800E-05
Blood	OVER	GO:0042326	negative regulation of phosphorylation	BIOLOGICAL_PROCESS					2.1505E-02	4.2198E-04
Blood	OVER	GO:0042330	taxis	BIOLOGICAL_PROCESS			2.2777E-02	1.2754E-04	7.2955E-06	2.7268E-08
Blood	OVER	GO:0042509	regulation of tyrosine phosphorylation of STAT protein	BIOLOGICAL_PROCESS					2.5930E-02	5.2794E-04
Blood	OVER	GO:0042742	defense response to bacterium	BIOLOGICAL_PROCESS					5.0890E-08	9.5103E-11
Blood	OVER	GO:0042743	hydrogen peroxide metabolic process	BIOLOGICAL_PROCESS			3.0395E-02	1.8068E-04
Blood	OVER	GO:0042744	hydrogen peroxide catabolic process	BIOLOGICAL_PROCESS			1.1153E-02	4.9585E-05
Blood	OVER	GO:0042981	regulation of apoptotic process	BIOLOGICAL_PROCESS					6.0632E-03	8.3490E-05
Blood	OVER	GO:0043065	positive regulation of apoptotic process	BIOLOGICAL_PROCESS			7.6840E-03	3.0951E-05	1.1863E-02	1.8844E-04
Blood	OVER	GO:0043067	regulation of programmed cell death	BIOLOGICAL_PROCESS					6.7750E-03	9.4625E-05
Blood	OVER	GO:0043068	positive regulation of programmed cell death	BIOLOGICAL_PROCESS			9.1682E-03	3.8776E-05	8.3553E-03	1.2161E-04
Blood	OVER	GO:0043085	positive regulation of catalytic activity	BIOLOGICAL_PROCESS					5.2584E-04	4.2152E-06
Blood	OVER	GO:0043122	regulation of canonical NF-kappaB signal transduction	BIOLOGICAL_PROCESS					4.6694E-03	6.2001E-05					3.2494E-02	4.7240E-04
Blood	OVER	GO:0043123	positive regulation of canonical NF-kappaB signal transduction	BIOLOGICAL_PROCESS					2.0699E-02	4.0108E-04					2.8827E-02	3.9411E-04
Blood	OVER	GO:0043207	response to external biotic stimulus	BIOLOGICAL_PROCESS			6.1420E-04	8.4575E-07	6.9256E-23	1.3624E-26
Blood	OVER	GO:0043277	apoptotic cell clearance	BIOLOGICAL_PROCESS					7.3655E-05	4.0207E-07
Blood	OVER	GO:0043280	positive regulation of cysteine-type endopeptidase activity involved in apoptotic process	BIOLOGICAL_PROCESS			3.6165E-03	1.0758E-05
Blood	OVER	GO:0043281	regulation of cysteine-type endopeptidase activity involved in apoptotic process	BIOLOGICAL_PROCESS			5.3013E-04	6.7785E-07
Blood	OVER	GO:0043299	leukocyte degranulation	BIOLOGICAL_PROCESS			7.6840E-03	3.1288E-05	2.1492E-04	1.4269E-06
Blood	OVER	GO:0043300	regulation of leukocyte degranulation	BIOLOGICAL_PROCESS					2.6916E-03	3.1504E-05
Blood	OVER	GO:0043303	mast cell degranulation	BIOLOGICAL_PROCESS			2.8210E-03	6.5204E-06	3.4494E-03	4.2748E-05
Blood	OVER	GO:0043405	regulation of MAP kinase activity	BIOLOGICAL_PROCESS					4.3177E-02	1.0590E-03
Blood	OVER	GO:0043408	regulation of MAPK cascade	BIOLOGICAL_PROCESS					2.0786E-03	2.0955E-05
Blood	OVER	GO:0043410	positive regulation of MAPK cascade	BIOLOGICAL_PROCESS					4.9560E-02	1.3113E-03
Blood	OVER	GO:0043412	macromolecule modification	BIOLOGICAL_PROCESS					1.7246E-02	3.2059E-04					1.8026E-03	1.3633E-05
Blood	OVER	GO:0043549	regulation of kinase activity	BIOLOGICAL_PROCESS					2.4274E-03	2.6383E-05
Blood	OVER	GO:0043654	recognition of apoptotic cell	BIOLOGICAL_PROCESS					1.8522E-03	1.8309E-05
Blood	OVER	GO:0043903	regulation of biological process involved in symbiotic interaction	BIOLOGICAL_PROCESS					2.9905E-02	6.5887E-04
Blood	OVER	GO:0044093	positive regulation of molecular function	BIOLOGICAL_PROCESS					8.6221E-03	1.2721E-04
Blood	OVER	GO:0044419	biological process involved in interspecies interaction between organisms	BIOLOGICAL_PROCESS			1.3374E-03	2.6961E-06	9.5629E-21	2.8218E-24
Blood	OVER	GO:0045055	regulated exocytosis	BIOLOGICAL_PROCESS			9.1682E-03	3.8473E-05	1.1712E-03	1.0829E-05
Blood	OVER	GO:0045071	negative regulation of viral genome replication	BIOLOGICAL_PROCESS					2.9673E-02	6.5084E-04
Blood	OVER	GO:0045087	innate immune response	BIOLOGICAL_PROCESS			3.6912E-04	4.3567E-07	2.8449E-16	1.5390E-19
Blood	OVER	GO:0045088	regulation of innate immune response	BIOLOGICAL_PROCESS					1.1612E-06	3.2551E-09
Blood	OVER	GO:0045089	positive regulation of innate immune response	BIOLOGICAL_PROCESS					5.1013E-06	1.7310E-08
Blood	OVER	GO:0045112	integrin biosynthetic process	BIOLOGICAL_PROCESS			2.1737E-02	1.1545E-04	1.3411E-02	2.2560E-04
Blood	OVER	GO:0045113	regulation of integrin biosynthetic process	BIOLOGICAL_PROCESS			2.1737E-02	1.1545E-04	1.3411E-02	2.2560E-04
Blood	OVER	GO:0045321	leukocyte activation	BIOLOGICAL_PROCESS					1.0269E-06	2.8282E-09
Blood	OVER	GO:0045576	mast cell activation	BIOLOGICAL_PROCESS			5.8327E-03	2.2374E-05	3.5143E-03	4.4417E-05
Blood	OVER	GO:0045597	positive regulation of cell differentiation	BIOLOGICAL_PROCESS					2.7867E-02	5.9875E-04
Blood	OVER	GO:0045637	regulation of myeloid cell differentiation	BIOLOGICAL_PROCESS					2.3231E-03	2.4448E-05
Blood	OVER	GO:0045639	positive regulation of myeloid cell differentiation	BIOLOGICAL_PROCESS					4.1488E-02	1.0124E-03
Blood	OVER	GO:0045646	regulation of erythrocyte differentiation	BIOLOGICAL_PROCESS					2.9905E-02	6.5887E-04
Blood	OVER	GO:0045785	positive regulation of cell adhesion	BIOLOGICAL_PROCESS					4.6016E-02	1.1700E-03
Blood	OVER	GO:0045807	positive regulation of endocytosis	BIOLOGICAL_PROCESS					2.4830E-03	2.8574E-05
Blood	OVER	GO:0045859	regulation of protein kinase activity	BIOLOGICAL_PROCESS					3.5605E-04	2.6265E-06
Blood	OVER	GO:0045862	positive regulation of proteolysis	BIOLOGICAL_PROCESS					1.5084E-02	2.6631E-04
Blood	OVER	GO:0045936	negative regulation of phosphate metabolic process	BIOLOGICAL_PROCESS					6.7435E-05	3.5485E-07
Blood	OVER	GO:0045980	negative regulation of nucleotide metabolic process	BIOLOGICAL_PROCESS					1.2106E-02	1.9477E-04
Blood	OVER	GO:0046006	regulation of activated T cell proliferation	BIOLOGICAL_PROCESS					9.5917E-03	1.4320E-04
Blood	OVER	GO:0046328	regulation of JNK cascade	BIOLOGICAL_PROCESS					4.9545E-02	1.3084E-03
Blood	OVER	GO:0046330	positive regulation of JNK cascade	BIOLOGICAL_PROCESS					2.1965E-02	4.3748E-04
Blood	OVER	GO:0046596	regulation of viral entry into host cell	BIOLOGICAL_PROCESS					1.2014E-02	1.9171E-04
Blood	OVER	GO:0046597	negative regulation of viral entry into host cell	BIOLOGICAL_PROCESS					1.4307E-04	8.7245E-07
Blood	OVER	GO:0046633	alpha-beta T cell proliferation	BIOLOGICAL_PROCESS					8.1155E-03	1.1667E-04
Blood	OVER	GO:0046634	regulation of alpha-beta T cell activation	BIOLOGICAL_PROCESS					1.8520E-02	3.5156E-04
Blood	OVER	GO:0046636	negative regulation of alpha-beta T cell activation	BIOLOGICAL_PROCESS					3.6138E-02	8.5662E-04
Blood	OVER	GO:0046640	regulation of alpha-beta T cell proliferation	BIOLOGICAL_PROCESS					4.5201E-03	5.9574E-05
Blood	OVER	GO:0046649	lymphocyte activation	BIOLOGICAL_PROCESS					1.0821E-05	4.1507E-08
Blood	OVER	GO:0046651	lymphocyte proliferation	BIOLOGICAL_PROCESS					4.9788E-04	3.9421E-06
Blood	OVER	GO:0046777	protein autophosphorylation	BIOLOGICAL_PROCESS					8.5644E-03	1.2570E-04
Blood	OVER	GO:0046903	secretion	BIOLOGICAL_PROCESS			1.7314E-02	8.6851E-05	1.8611E-04	1.2081E-06
Blood	OVER	GO:0048165	fused antrum stage	BIOLOGICAL_PROCESS			3.0068E-02	1.7597E-04
Blood	OVER	GO:0048518	positive regulation of biological process	BIOLOGICAL_PROCESS					1.0476E-04	6.2341E-07					8.2956E-04	5.5484E-06
Blood	OVER	GO:0048522	positive regulation of cellular process	BIOLOGICAL_PROCESS					2.4168E-03	2.6109E-05
Blood	OVER	GO:0048525	negative regulation of viral process	BIOLOGICAL_PROCESS					8.9195E-05	5.2199E-07
Blood	OVER	GO:0048583	regulation of response to stimulus	BIOLOGICAL_PROCESS					2.8401E-06	9.0786E-09					1.0649E-03	7.5414E-06
Blood	OVER	GO:0048584	positive regulation of response to stimulus	BIOLOGICAL_PROCESS					1.7234E-04	1.0933E-06					4.2458E-02	6.5563E-04
Blood	OVER	GO:0048585	negative regulation of response to stimulus	BIOLOGICAL_PROCESS					2.8397E-02	6.1447E-04
Blood	OVER	GO:0048659	smooth muscle cell proliferation	BIOLOGICAL_PROCESS					4.5648E-02	1.1584E-03
Blood	OVER	GO:0048660	regulation of smooth muscle cell proliferation	BIOLOGICAL_PROCESS					3.9891E-02	9.6716E-04
Blood	OVER	GO:0048661	positive regulation of smooth muscle cell proliferation	BIOLOGICAL_PROCESS			4.0451E-02	2.5066E-04
Blood	OVER	GO:0048708	astrocyte differentiation	BIOLOGICAL_PROCESS			1.1153E-02	4.9195E-05	1.1614E-02	1.8334E-04
Blood	OVER	GO:0048870	cell motility	BIOLOGICAL_PROCESS					9.9159E-03	1.5410E-04
Blood	OVER	GO:0050670	regulation of lymphocyte proliferation	BIOLOGICAL_PROCESS					1.2658E-05	5.1668E-08
Blood	OVER	GO:0050671	positive regulation of lymphocyte proliferation	BIOLOGICAL_PROCESS					2.4811E-03	2.8308E-05
Blood	OVER	GO:0050672	negative regulation of lymphocyte proliferation	BIOLOGICAL_PROCESS					2.3496E-03	2.5075E-05
Blood	OVER	GO:0050727	regulation of inflammatory response	BIOLOGICAL_PROCESS			4.9473E-04	6.0826E-07	1.7266E-08	2.8094E-11
Blood	OVER	GO:0050728	negative regulation of inflammatory response	BIOLOGICAL_PROCESS					3.9565E-02	9.5731E-04
Blood	OVER	GO:0050729	positive regulation of inflammatory response	BIOLOGICAL_PROCESS			3.6585E-04	4.1381E-07	1.3957E-05	5.9031E-08
Blood	OVER	GO:0050764	regulation of phagocytosis	BIOLOGICAL_PROCESS					1.6186E-05	6.9814E-08
Blood	OVER	GO:0050766	positive regulation of phagocytosis	BIOLOGICAL_PROCESS					1.1926E-04	7.1551E-07
Blood	OVER	GO:0050776	regulation of immune response	BIOLOGICAL_PROCESS					2.4125E-07	5.3389E-10
Blood	OVER	GO:0050778	positive regulation of immune response	BIOLOGICAL_PROCESS					3.6146E-07	8.5325E-10
Blood	OVER	GO:0050789	regulation of biological process	BIOLOGICAL_PROCESS					3.8395E-02	9.1390E-04
Blood	OVER	GO:0050790	regulation of catalytic activity	BIOLOGICAL_PROCESS			1.2252E-02	5.6037E-05	3.5801E-04	2.6738E-06					4.8621E-02	7.7950E-04
Blood	OVER	GO:0050792	regulation of viral process	BIOLOGICAL_PROCESS					2.2085E-02	4.4205E-04
Blood	OVER	GO:0050798	activated T cell proliferation	BIOLOGICAL_PROCESS					1.6558E-02	3.0048E-04
Blood	OVER	GO:0050830	defense response to Gram-positive bacterium	BIOLOGICAL_PROCESS			4.0099E-02	2.4650E-04	9.8123E-03	1.5063E-04
Blood	OVER	GO:0050832	defense response to fungus	BIOLOGICAL_PROCESS			3.9314E-02	2.3974E-04
Blood	OVER	GO:0050853	B cell receptor signaling pathway	BIOLOGICAL_PROCESS					4.5400E-02	1.1322E-03
Blood	OVER	GO:0050863	regulation of T cell activation	BIOLOGICAL_PROCESS					2.4447E-03	2.7533E-05
Blood	OVER	GO:0050864	regulation of B cell activation	BIOLOGICAL_PROCESS					9.1683E-04	8.2512E-06
Blood	OVER	GO:0050865	regulation of cell activation	BIOLOGICAL_PROCESS					2.1042E-05	9.7275E-08
Blood	OVER	GO:0050866	negative regulation of cell activation	BIOLOGICAL_PROCESS					1.7245E-02	3.1553E-04
Blood	OVER	GO:0050867	positive regulation of cell activation	BIOLOGICAL_PROCESS					3.5545E-04	2.6046E-06
Blood	OVER	GO:0050868	negative regulation of T cell activation	BIOLOGICAL_PROCESS					4.8428E-02	1.2647E-03
Blood	OVER	GO:0050869	negative regulation of B cell activation	BIOLOGICAL_PROCESS			1.4006E-02	6.6612E-05
Blood	OVER	GO:0050870	positive regulation of T cell activation	BIOLOGICAL_PROCESS					1.2014E-02	1.9202E-04
Blood	OVER	GO:0050896	response to stimulus	BIOLOGICAL_PROCESS			2.1760E-02	1.1664E-04	1.3146E-06	3.7496E-09
Blood	OVER	GO:0050900	leukocyte migration	BIOLOGICAL_PROCESS			1.1979E-03	2.1797E-06	1.3501E-07	2.7222E-10
Blood	OVER	GO:0051046	regulation of secretion	BIOLOGICAL_PROCESS					3.8908E-02	9.3950E-04
Blood	OVER	GO:0051049	regulation of transport	BIOLOGICAL_PROCESS					1.2106E-02	1.9527E-04
Blood	OVER	GO:0051050	positive regulation of transport	BIOLOGICAL_PROCESS					2.3562E-02	4.7741E-04
Blood	OVER	GO:0051090	regulation of DNA-binding transcription factor activity	BIOLOGICAL_PROCESS					3.1441E-02	7.0678E-04
Blood	OVER	GO:0051130	positive regulation of cellular component organization	BIOLOGICAL_PROCESS					2.1961E-02	4.3633E-04
Blood	OVER	GO:0051174	regulation of phosphorus metabolic process	BIOLOGICAL_PROCESS					6.9403E-05	3.7203E-07
Blood	OVER	GO:0051179	localization	BIOLOGICAL_PROCESS			3.2676E-02	1.9605E-04	2.4441E-03	2.6771E-05					4.2142E-06	1.6994E-08
Blood	OVER	GO:0051180	vitamin transport	BIOLOGICAL_PROCESS					4.8963E-02	1.2834E-03					2.3512E-04	1.3529E-06	1.8251E-03	7.8088E-06
Blood	OVER	GO:0051234	establishment of localization	BIOLOGICAL_PROCESS					1.7654E-04	1.1373E-06					1.7035E-04	9.3829E-07
Blood	OVER	GO:0051239	regulation of multicellular organismal process	BIOLOGICAL_PROCESS					1.4859E-04	9.2802E-07
Blood	OVER	GO:0051240	positive regulation of multicellular organismal process	BIOLOGICAL_PROCESS					1.2646E-05	5.0996E-08
Blood	OVER	GO:0051241	negative regulation of multicellular organismal process	BIOLOGICAL_PROCESS					1.6020E-03	1.5206E-05
Blood	OVER	GO:0051246	regulation of protein metabolic process	BIOLOGICAL_PROCESS					1.7230E-03	1.6693E-05
Blood	OVER	GO:0051247	positive regulation of protein metabolic process	BIOLOGICAL_PROCESS					2.1087E-02	4.0964E-04
Blood	OVER	GO:0051249	regulation of lymphocyte activation	BIOLOGICAL_PROCESS					1.2447E-05	4.9583E-08
Blood	OVER	GO:0051250	negative regulation of lymphocyte activation	BIOLOGICAL_PROCESS					2.4447E-03	2.7178E-05
Blood	OVER	GO:0051251	positive regulation of lymphocyte activation	BIOLOGICAL_PROCESS					8.1015E-04	6.9095E-06
Blood	OVER	GO:0051336	regulation of hydrolase activity	BIOLOGICAL_PROCESS			4.4664E-03	1.4717E-05	1.7435E-02	3.2599E-04
Blood	OVER	GO:0051338	regulation of transferase activity	BIOLOGICAL_PROCESS					3.9177E-03	5.0093E-05
Blood	OVER	GO:0051345	positive regulation of hydrolase activity	BIOLOGICAL_PROCESS					2.0433E-02	3.9231E-04
Blood	OVER	GO:0051607	defense response to virus	BIOLOGICAL_PROCESS					1.8914E-05	8.5966E-08
Blood	OVER	GO:0051707	response to other organism	BIOLOGICAL_PROCESS			6.1420E-04	8.2869E-07	6.9256E-23	1.2102E-26
Blood	OVER	GO:0051716	cellular response to stimulus	BIOLOGICAL_PROCESS			1.1259E-02	5.0941E-05	8.9259E-04	7.8899E-06
Blood	OVER	GO:0052372	modulation by symbiont of entry into host	BIOLOGICAL_PROCESS					2.1414E-02	4.1818E-04
Blood	OVER	GO:0052547	regulation of peptidase activity	BIOLOGICAL_PROCESS			1.0728E-02	4.5900E-05
Blood	OVER	GO:0052548	regulation of endopeptidase activity	BIOLOGICAL_PROCESS			5.8327E-03	2.1959E-05
Blood	OVER	GO:0060192	negative regulation of lipase activity	BIOLOGICAL_PROCESS					3.2014E-02	7.3619E-04
Blood	OVER	GO:0060284	regulation of cell development	BIOLOGICAL_PROCESS					6.0540E-03	8.2769E-05
Blood	OVER	GO:0060326	cell chemotaxis	BIOLOGICAL_PROCESS			4.6050E-03	1.5400E-05	2.2051E-06	6.7234E-09
Blood	OVER	GO:0060627	regulation of vesicle-mediated transport	BIOLOGICAL_PROCESS					2.0509E-03	2.0576E-05
Blood	OVER	GO:0060759	regulation of response to cytokine stimulus	BIOLOGICAL_PROCESS					4.6796E-03	6.2366E-05
Blood	OVER	GO:0061844	antimicrobial humoral immune response mediated by antimicrobial peptide	BIOLOGICAL_PROCESS			1.1266E-03	1.9391E-06	4.5400E-02	1.1363E-03
Blood	OVER	GO:0062207	regulation of pattern recognition receptor signaling pathway	BIOLOGICAL_PROCESS					1.5965E-02	2.8501E-04
Blood	OVER	GO:0062208	positive regulation of pattern recognition receptor signaling pathway	BIOLOGICAL_PROCESS					2.1414E-02	4.1818E-04
Blood	OVER	GO:0065007	biological regulation	BIOLOGICAL_PROCESS					2.3540E-02	4.7581E-04
Blood	OVER	GO:0065009	regulation of molecular function	BIOLOGICAL_PROCESS					3.7130E-03	4.7111E-05					1.8932E-02	2.2029E-04
Blood	OVER	GO:0070227	lymphocyte apoptotic process	BIOLOGICAL_PROCESS					2.8421E-02	6.1640E-04
Blood	OVER	GO:0070228	regulation of lymphocyte apoptotic process	BIOLOGICAL_PROCESS					3.1441E-02	7.0767E-04
Blood	OVER	GO:0070278	extracellular matrix constituent secretion	BIOLOGICAL_PROCESS					3.8710E-02	9.2709E-04
Blood	OVER	GO:0070371	ERK1 and ERK2 cascade	BIOLOGICAL_PROCESS					9.2962E-03	1.3761E-04
Blood	OVER	GO:0070372	regulation of ERK1 and ERK2 cascade	BIOLOGICAL_PROCESS					3.1132E-02	6.9509E-04
Blood	OVER	GO:0070424	regulation of nucleotide-binding domain, leucine rich repeat containing receptor signaling pathway	BIOLOGICAL_PROCESS					2.7383E-02	5.7233E-04
Blood	OVER	GO:0070426	positive regulation of nucleotide-binding domain, leucine rich repeat containing receptor signaling pathway	BIOLOGICAL_PROCESS					4.2713E-03	5.5455E-05
Blood	OVER	GO:0070486	leukocyte aggregation	BIOLOGICAL_PROCESS			1.7512E-04	1.2102E-07	1.7654E-04	1.1342E-06
Blood	OVER	GO:0070488	neutrophil aggregation	BIOLOGICAL_PROCESS			6.3038E-08	9.8452E-12	1.0695E-05	4.0500E-08
Blood	OVER	GO:0070661	leukocyte proliferation	BIOLOGICAL_PROCESS					1.8917E-04	1.2373E-06
Blood	OVER	GO:0070663	regulation of leukocyte proliferation	BIOLOGICAL_PROCESS					2.8509E-06	9.3632E-09
Blood	OVER	GO:0070664	negative regulation of leukocyte proliferation	BIOLOGICAL_PROCESS					2.6768E-03	3.1199E-05
Blood	OVER	GO:0070665	positive regulation of leukocyte proliferation	BIOLOGICAL_PROCESS					9.3843E-05	5.5381E-07
Blood	OVER	GO:0070741	response to interleukin-6	BIOLOGICAL_PROCESS					1.7245E-02	3.1502E-04
Blood	OVER	GO:0070887	cellular response to chemical stimulus	BIOLOGICAL_PROCESS			1.7512E-04	1.2918E-07	1.7266E-08	2.8870E-11					8.2034E-03	8.5987E-05
Blood	OVER	GO:0071216	cellular response to biotic stimulus	BIOLOGICAL_PROCESS					1.4244E-07	3.0122E-10
Blood	OVER	GO:0071219	cellular response to molecule of bacterial origin	BIOLOGICAL_PROCESS					6.2296E-09	9.1909E-12
Blood	OVER	GO:0071222	cellular response to lipopolysaccharide	BIOLOGICAL_PROCESS					1.4650E-08	2.3054E-11
Blood	OVER	GO:0071225	cellular response to muramyl dipeptide	BIOLOGICAL_PROCESS					2.1889E-02	4.3383E-04
Blood	OVER	GO:0071345	cellular response to cytokine stimulus	BIOLOGICAL_PROCESS					1.7653E-12	1.6495E-15
Blood	OVER	GO:0071346	cellular response to type II interferon	BIOLOGICAL_PROCESS					1.3661E-02	2.3246E-04
Blood	OVER	GO:0071396	cellular response to lipid	BIOLOGICAL_PROCESS					8.9259E-04	7.7438E-06
Blood	OVER	GO:0071422	succinate transmembrane transport	BIOLOGICAL_PROCESS					8.9259E-04	7.9453E-06
Blood	OVER	GO:0071604	transforming growth factor beta production	BIOLOGICAL_PROCESS					1.0943E-02	1.7113E-04
Blood	OVER	GO:0071605	monocyte chemotactic protein-1 production	BIOLOGICAL_PROCESS					3.5054E-02	8.2748E-04
Blood	OVER	GO:0071621	granulocyte chemotaxis	BIOLOGICAL_PROCESS			3.6311E-03	1.1429E-05	3.5876E-06	1.1997E-08
Blood	OVER	GO:0071634	regulation of transforming growth factor beta production	BIOLOGICAL_PROCESS					9.8123E-03	1.4975E-04
Blood	OVER	GO:0071635	negative regulation of transforming growth factor beta production	BIOLOGICAL_PROCESS					6.0631E-03	8.3190E-05
Blood	OVER	GO:0071637	regulation of monocyte chemotactic protein-1 production	BIOLOGICAL_PROCESS					3.5054E-02	8.2748E-04
Blood	OVER	GO:0071674	mononuclear cell migration	BIOLOGICAL_PROCESS					6.9819E-03	9.8887E-05
Blood	OVER	GO:0071675	regulation of mononuclear cell migration	BIOLOGICAL_PROCESS					1.8366E-03	1.7884E-05
Blood	OVER	GO:0071705	nitrogen compound transport	BIOLOGICAL_PROCESS					3.5943E-02	8.5023E-04					9.1726E-06	3.9696E-08
Blood	OVER	GO:0071706	tumor necrosis factor superfamily cytokine production	BIOLOGICAL_PROCESS					8.1201E-05	4.5524E-07
Blood	OVER	GO:0071887	leukocyte apoptotic process	BIOLOGICAL_PROCESS					2.9948E-03	3.6526E-05
Blood	OVER	GO:0071900	regulation of protein serine/threonine kinase activity	BIOLOGICAL_PROCESS					4.4674E-03	5.8660E-05
Blood	OVER	GO:0071901	negative regulation of protein serine/threonine kinase activity	BIOLOGICAL_PROCESS					2.2956E-02	4.6061E-04
Blood	OVER	GO:0072593	reactive oxygen species metabolic process	BIOLOGICAL_PROCESS					2.8519E-02	6.1992E-04
Blood	OVER	GO:0080134	regulation of response to stress	BIOLOGICAL_PROCESS					6.3889E-08	1.2254E-10
Blood	OVER	GO:0090407	organophosphate biosynthetic process	BIOLOGICAL_PROCESS											3.9065E-02	5.8595E-04
Blood	OVER	GO:0090634	microglial cell mediated cytotoxicity	BIOLOGICAL_PROCESS					1.8522E-03	1.8309E-05
Blood	OVER	GO:0097190	apoptotic signaling pathway	BIOLOGICAL_PROCESS			2.2777E-02	1.2770E-04	1.4727E-02	2.5856E-04
Blood	OVER	GO:0097193	intrinsic apoptotic signaling pathway	BIOLOGICAL_PROCESS			3.5180E-03	9.6273E-06
Blood	OVER	GO:0097237	cellular response to toxic substance	BIOLOGICAL_PROCESS			6.6887E-08	1.6447E-11	8.1155E-03	1.1734E-04
Blood	OVER	GO:0097529	myeloid leukocyte migration	BIOLOGICAL_PROCESS			3.6165E-03	1.0288E-05	2.2434E-07	4.8543E-10
Blood	OVER	GO:0097530	granulocyte migration	BIOLOGICAL_PROCESS			5.5272E-03	1.9571E-05	2.4930E-06	7.7241E-09
Blood	OVER	GO:0097696	cell surface receptor signaling pathway via STAT	BIOLOGICAL_PROCESS					4.9521E-02	1.3054E-03
Blood	OVER	GO:0098542	defense response to other organism	BIOLOGICAL_PROCESS			2.7961E-04	2.6127E-07	5.4015E-20	1.8595E-23
Blood	OVER	GO:0098581	detection of external biotic stimulus	BIOLOGICAL_PROCESS					4.5903E-03	6.0725E-05
Blood	OVER	GO:0098609	cell-cell adhesion	BIOLOGICAL_PROCESS					1.4314E-02	2.4849E-04
Blood	OVER	GO:0098657	import into cell	BIOLOGICAL_PROCESS					6.7688E-03	9.3872E-05
Blood	OVER	GO:0098754	detoxification	BIOLOGICAL_PROCESS			1.2985E-07	3.8314E-11	1.4468E-02	2.5260E-04
Blood	OVER	GO:0098869	cellular oxidant detoxification	BIOLOGICAL_PROCESS			3.6746E-08	3.6142E-12	2.4830E-03	2.8529E-05
Blood	OVER	GO:0120186	negative regulation of protein localization to chromatin	BIOLOGICAL_PROCESS					4.6059E-02	1.1892E-03
Blood	OVER	GO:0140352	export from cell	BIOLOGICAL_PROCESS					2.9798E-03	3.6090E-05
Blood	OVER	GO:0140546	defense response to symbiont	BIOLOGICAL_PROCESS			1.3374E-03	2.6589E-06	3.2386E-18	1.4334E-21
Blood	OVER	GO:0140888	interferon-mediated signaling pathway	BIOLOGICAL_PROCESS					4.0875E-02	9.9504E-04
Blood	OVER	GO:0141061	disruption of cell in another organism	BIOLOGICAL_PROCESS			4.7049E-02	3.1005E-04
Blood	OVER	GO:0141124	intracellular signaling cassette	BIOLOGICAL_PROCESS					6.0156E-03	8.1948E-05					2.2732E-03	1.8670E-05
Blood	OVER	GO:1900744	regulation of p38MAPK cascade	BIOLOGICAL_PROCESS					4.4764E-02	1.1073E-03
Blood	OVER	GO:1900745	positive regulation of p38MAPK cascade	BIOLOGICAL_PROCESS					4.6096E-02	1.1947E-03
Blood	OVER	GO:1901222	regulation of non-canonical NF-kappaB signal transduction	BIOLOGICAL_PROCESS					3.5801E-04	2.6762E-06
Blood	OVER	GO:1901564	organonitrogen compound metabolic process	BIOLOGICAL_PROCESS			4.9542E-02	3.2892E-04	6.8339E-04	5.6462E-06					1.9410E-09	4.9638E-12	8.8848E-09	1.5293E-11	2.0127E-03	8.9795E-06
Blood	OVER	GO:1901566	organonitrogen compound biosynthetic process	BIOLOGICAL_PROCESS											2.5725E-02	3.4032E-04
Blood	OVER	GO:1901652	response to peptide	BIOLOGICAL_PROCESS					9.5628E-14	7.0543E-17
Blood	OVER	GO:1901700	response to oxygen-containing compound	BIOLOGICAL_PROCESS					8.7692E-05	5.0888E-07
Blood	OVER	GO:1901701	cellular response to oxygen-containing compound	BIOLOGICAL_PROCESS					4.6563E-04	3.6180E-06
Blood	OVER	GO:1902105	regulation of leukocyte differentiation	BIOLOGICAL_PROCESS					2.3136E-03	2.3928E-05
Blood	OVER	GO:1902107	positive regulation of leukocyte differentiation	BIOLOGICAL_PROCESS					3.1441E-02	7.0971E-04
Blood	OVER	GO:1902531	regulation of intracellular signal transduction	BIOLOGICAL_PROCESS					1.7080E-03	1.6464E-05					2.1681E-02	2.6229E-04
Blood	OVER	GO:1902533	positive regulation of intracellular signal transduction	BIOLOGICAL_PROCESS					1.6288E-03	1.5540E-05
Blood	OVER	GO:1902622	regulation of neutrophil migration	BIOLOGICAL_PROCESS					4.9493E-02	1.3022E-03
Blood	OVER	GO:1902742	apoptotic process involved in development	BIOLOGICAL_PROCESS					3.1528E-02	7.1479E-04
Blood	OVER	GO:1903027	regulation of opsonization	BIOLOGICAL_PROCESS					3.2014E-02	7.3619E-04
Blood	OVER	GO:1903028	positive regulation of opsonization	BIOLOGICAL_PROCESS					1.7245E-02	3.1888E-04
Blood	OVER	GO:1903037	regulation of leukocyte cell-cell adhesion	BIOLOGICAL_PROCESS					1.4039E-02	2.4233E-04
Blood	OVER	GO:1903039	positive regulation of leukocyte cell-cell adhesion	BIOLOGICAL_PROCESS					2.7867E-02	5.9619E-04
Blood	OVER	GO:1903555	regulation of tumor necrosis factor superfamily cytokine production	BIOLOGICAL_PROCESS					8.1201E-05	4.5524E-07
Blood	OVER	GO:1903556	negative regulation of tumor necrosis factor superfamily cytokine production	BIOLOGICAL_PROCESS					5.3749E-05	2.6697E-07
Blood	OVER	GO:1903579	negative regulation of ATP metabolic process	BIOLOGICAL_PROCESS					3.8908E-02	9.3946E-04
Blood	OVER	GO:1903706	regulation of hemopoiesis	BIOLOGICAL_PROCESS					3.8626E-04	2.9254E-06
Blood	OVER	GO:1903708	positive regulation of hemopoiesis	BIOLOGICAL_PROCESS					3.1441E-02	7.0971E-04
Blood	OVER	GO:1903900	regulation of viral life cycle	BIOLOGICAL_PROCESS					2.7935E-02	6.0309E-04
Blood	OVER	GO:1903901	negative regulation of viral life cycle	BIOLOGICAL_PROCESS					4.6365E-04	3.5799E-06
Blood	OVER	GO:1903971	positive regulation of response to macrophage colony-stimulating factor	BIOLOGICAL_PROCESS					1.2188E-02	2.0199E-04
Blood	OVER	GO:1903974	positive regulation of cellular response to macrophage colony-stimulating factor stimulus	BIOLOGICAL_PROCESS					1.2188E-02	2.0199E-04
Blood	OVER	GO:1904149	regulation of microglial cell mediated cytotoxicity	BIOLOGICAL_PROCESS					1.8522E-03	1.8309E-05
Blood	OVER	GO:1904151	positive regulation of microglial cell mediated cytotoxicity	BIOLOGICAL_PROCESS					8.9259E-04	7.9453E-06
Blood	OVER	GO:1904464	regulation of matrix metallopeptidase secretion	BIOLOGICAL_PROCESS					1.2188E-02	2.0199E-04
Blood	OVER	GO:1904466	positive regulation of matrix metallopeptidase secretion	BIOLOGICAL_PROCESS					1.2188E-02	2.0199E-04
Blood	OVER	GO:1990266	neutrophil migration	BIOLOGICAL_PROCESS			3.2564E-03	8.6480E-06	1.0943E-05	4.2516E-08
Blood	OVER	GO:1990748	cellular detoxification	BIOLOGICAL_PROCESS			6.3038E-08	1.2401E-11	6.5482E-03	9.0492E-05
Blood	OVER	GO:1990773	matrix metallopeptidase secretion	BIOLOGICAL_PROCESS					1.2188E-02	2.0199E-04
Blood	OVER	GO:1990849	vacuolar localization	BIOLOGICAL_PROCESS			1.3845E-02	6.4683E-05	1.6388E-02	2.9659E-04
Blood	OVER	GO:2000106	regulation of leukocyte apoptotic process	BIOLOGICAL_PROCESS					1.2106E-02	1.9515E-04
Blood	OVER	GO:2000116	regulation of cysteine-type endopeptidase activity	BIOLOGICAL_PROCESS			9.2643E-04	1.4457E-06
Blood	OVER	GO:2000379	positive regulation of reactive oxygen species metabolic process	BIOLOGICAL_PROCESS					2.4082E-02	4.8913E-04
Blood	OVER	GO:2000562	negative regulation of CD4-positive, alpha-beta T cell proliferation	BIOLOGICAL_PROCESS					2.7383E-02	5.7233E-04
Blood	OVER	GO:2000659	regulation of interleukin-1-mediated signaling pathway	BIOLOGICAL_PROCESS					1.7245E-02	3.1888E-04
Blood	OVER	GO:2000660	negative regulation of interleukin-1-mediated signaling pathway	BIOLOGICAL_PROCESS					4.2713E-03	5.5455E-05
Blood	OVER	GO:2000696	regulation of epithelial cell differentiation involved in kidney development	BIOLOGICAL_PROCESS			3.2564E-03	8.5419E-06
Blood	OVER	GO:2000697	negative regulation of epithelial cell differentiation involved in kidney development	BIOLOGICAL_PROCESS			1.4006E-02	6.7503E-05
Blood	OVER	GO:2001056	positive regulation of cysteine-type endopeptidase activity	BIOLOGICAL_PROCESS			5.1028E-03	1.7566E-05
Blood	OVER	GO:2001242	regulation of intrinsic apoptotic signaling pathway	BIOLOGICAL_PROCESS			2.6884E-03	6.0818E-06
Blood	OVER	GO:2001244	positive regulation of intrinsic apoptotic signaling pathway	BIOLOGICAL_PROCESS			7.4262E-03	2.8851E-05
Blood	OVER	GO:0001931	uropod	CELLULAR_COMPONENT					4.5400E-02	1.1467E-03
Blood	OVER	GO:0005576	extracellular region	CELLULAR_COMPONENT					1.4314E-02	2.4920E-04
Blood	OVER	GO:0005615	extracellular space	CELLULAR_COMPONENT			2.9791E-03	7.0324E-06	3.0901E-04	2.1731E-06
Blood	OVER	GO:0005737	cytoplasm	CELLULAR_COMPONENT					2.8694E-02	6.2514E-04					5.2887E-34	7.8027E-38	5.3251E-20	2.6188E-24	2.4685E-07	4.2490E-10
Blood	OVER	GO:0005829	cytosol	CELLULAR_COMPONENT					1.5084E-02	2.6608E-04					4.3368E-08	1.3010E-10	1.2323E-02	8.2417E-05
Blood	OVER	GO:0005833	hemoglobin complex	CELLULAR_COMPONENT			2.1514E-03	4.5496E-06
Blood	OVER	GO:0005840	ribosome	CELLULAR_COMPONENT							1.0058E-04	4.9464E-09
Blood	OVER	GO:0005886	plasma membrane	CELLULAR_COMPONENT					1.4036E-06	4.1416E-09
Blood	OVER	GO:0008021	synaptic vesicle	CELLULAR_COMPONENT					1.9038E-02	3.6326E-04
Blood	OVER	GO:0009897	external side of plasma membrane	CELLULAR_COMPONENT					4.2783E-03	5.5757E-05
Blood	OVER	GO:0009925	basal plasma membrane	CELLULAR_COMPONENT					1.3775E-02	2.3513E-04
Blood	OVER	GO:0009986	cell surface	CELLULAR_COMPONENT					2.9673E-02	6.5081E-04
Blood	OVER	GO:0016020	membrane	CELLULAR_COMPONENT					6.8866E-07	1.8289E-09
Blood	OVER	GO:0016323	basolateral plasma membrane	CELLULAR_COMPONENT					2.0699E-02	4.0011E-04
Blood	OVER	GO:0019897	extrinsic component of plasma membrane	CELLULAR_COMPONENT					2.7452E-02	5.7783E-04
Blood	OVER	GO:0019898	extrinsic component of membrane	CELLULAR_COMPONENT					1.7912E-02	3.3826E-04
Blood	OVER	GO:0022626	cytosolic ribosome	CELLULAR_COMPONENT					3.2014E-02	7.3681E-04	4.2552E-03	1.0463E-06
Blood	OVER	GO:0022627	cytosolic small ribosomal subunit	CELLULAR_COMPONENT							3.7987E-02	1.3077E-05
Blood	OVER	GO:0030133	transport vesicle	CELLULAR_COMPONENT					2.7419E-02	5.7443E-04
Blood	OVER	GO:0031232	extrinsic component of external side of plasma membrane	CELLULAR_COMPONENT					3.6005E-04	2.7092E-06
Blood	OVER	GO:0031254	cell trailing edge	CELLULAR_COMPONENT					4.5400E-02	1.1467E-03
Blood	OVER	GO:0031410	cytoplasmic vesicle	CELLULAR_COMPONENT					2.0433E-02	3.9152E-04					2.6259E-03	2.2341E-05
Blood	OVER	GO:0031838	haptoglobin-hemoglobin complex	CELLULAR_COMPONENT			9.5988E-04	1.6050E-06
Blood	OVER	GO:0031982	vesicle	CELLULAR_COMPONENT					1.3411E-02	2.2688E-04					6.0181E-04	3.8475E-06
Blood	OVER	GO:0044391	ribosomal subunit	CELLULAR_COMPONENT							3.8402E-04	5.6657E-08
Blood	OVER	GO:0045121	membrane raft	CELLULAR_COMPONENT					3.0588E-03	3.7607E-05
Blood	OVER	GO:0045178	basal part of cell	CELLULAR_COMPONENT					2.1414E-02	4.1913E-04
Blood	OVER	GO:0070382	exocytic vesicle	CELLULAR_COMPONENT					9.8123E-03	1.4871E-04
Blood	OVER	GO:0071944	cell periphery	CELLULAR_COMPONENT					6.8365E-07	1.7819E-09
Blood	OVER	GO:0097708	intracellular vesicle	CELLULAR_COMPONENT					2.0593E-02	3.9699E-04					2.6495E-03	2.2803E-05
Blood	OVER	GO:0098552	side of membrane	CELLULAR_COMPONENT					3.9468E-04	3.0085E-06
Blood	OVER	GO:0098857	membrane microdomain	CELLULAR_COMPONENT					3.0588E-03	3.7607E-05
Blood	OVER	GO:0110165	cellular anatomical entity	CELLULAR_COMPONENT					7.2496E-05	3.9218E-07					6.3338E-10	1.5263E-12	1.7789E-03	7.5237E-06
Blood	OVER	GO:0001530	lipopolysaccharide binding	MOLECULAR_FUNCTION					4.9493E-02	1.3022E-03
Blood	OVER	GO:0001784	phosphotyrosine residue binding	MOLECULAR_FUNCTION					4.8963E-02	1.2834E-03
Blood	OVER	GO:0001847	opsonin receptor activity	MOLECULAR_FUNCTION					4.6059E-02	1.1892E-03
Blood	OVER	GO:0001875	lipopolysaccharide immune receptor activity	MOLECULAR_FUNCTION					2.4776E-03	2.8025E-05
Blood	OVER	GO:0003735	structural constituent of ribosome	MOLECULAR_FUNCTION							1.6872E-04	1.6594E-08
Blood	OVER	GO:0004601	peroxidase activity	MOLECULAR_FUNCTION			3.6165E-03	1.0862E-05
Blood	OVER	GO:0004715	non-membrane spanning protein tyrosine kinase activity	MOLECULAR_FUNCTION			5.8327E-03	2.2374E-05
Blood	OVER	GO:0004878	complement component C5a receptor activity	MOLECULAR_FUNCTION					4.6059E-02	1.1892E-03
Blood	OVER	GO:0004896	cytokine receptor activity	MOLECULAR_FUNCTION					1.4225E-07	2.9383E-10
Blood	OVER	GO:0004908	interleukin-1 receptor activity	MOLECULAR_FUNCTION			4.5034E-02	2.9013E-04
Blood	OVER	GO:0005031	tumor necrosis factor receptor activity	MOLECULAR_FUNCTION					2.7383E-02	5.7233E-04
Blood	OVER	GO:0005035	death receptor activity	MOLECULAR_FUNCTION					4.5400E-02	1.1467E-03
Blood	OVER	GO:0005198	structural molecule activity	MOLECULAR_FUNCTION							2.7122E-02	8.0031E-06			3.0992E-02	4.2676E-04			3.7939E-03	1.9591E-05
Blood	OVER	GO:0005310	dicarboxylic acid transmembrane transporter activity	MOLECULAR_FUNCTION					2.6194E-02	5.3589E-04
Blood	OVER	GO:0005344	oxygen carrier activity	MOLECULAR_FUNCTION			3.6165E-03	1.1197E-05
Blood	OVER	GO:0005504	fatty acid binding	MOLECULAR_FUNCTION			2.8633E-02	1.6334E-04
Blood	OVER	GO:0005509	calcium ion binding	MOLECULAR_FUNCTION			3.5840E-02	2.1679E-04
Blood	OVER	GO:0010852	cyclase inhibitor activity	MOLECULAR_FUNCTION					4.6059E-02	1.1892E-03
Blood	OVER	GO:0010855	adenylate cyclase inhibitor activity	MOLECULAR_FUNCTION					2.7867E-02	6.0026E-04
Blood	OVER	GO:0015137	citrate transmembrane transporter activity	MOLECULAR_FUNCTION					6.8030E-03	9.6019E-05
Blood	OVER	GO:0015141	succinate transmembrane transporter activity	MOLECULAR_FUNCTION					8.9259E-04	7.9453E-06
Blood	OVER	GO:0015142	tricarboxylic acid transmembrane transporter activity	MOLECULAR_FUNCTION					6.8030E-03	9.6019E-05
Blood	OVER	GO:0015556	C4-dicarboxylate transmembrane transporter activity	MOLECULAR_FUNCTION					1.8128E-02	3.4323E-04
Blood	OVER	GO:0016209	antioxidant activity	MOLECULAR_FUNCTION			3.6746E-08	2.0911E-12	7.1086E-03	1.0103E-04
Blood	OVER	GO:0016684	oxidoreductase activity, acting on peroxide as acceptor	MOLECULAR_FUNCTION			3.9115E-03	1.2696E-05
Blood	OVER	GO:0017153	sodium:dicarboxylate symporter activity	MOLECULAR_FUNCTION					1.2190E-03	1.1330E-05
Blood	OVER	GO:0019825	oxygen binding	MOLECULAR_FUNCTION			5.5944E-03	2.0084E-05
Blood	OVER	GO:0019955	cytokine binding	MOLECULAR_FUNCTION					7.9790E-08	1.5696E-10
Blood	OVER	GO:0019959	interleukin-8 binding	MOLECULAR_FUNCTION					2.7867E-02	6.0026E-04
Blood	OVER	GO:0019966	interleukin-1 binding	MOLECULAR_FUNCTION					1.3411E-02	2.2560E-04
Blood	OVER	GO:0030246	carbohydrate binding	MOLECULAR_FUNCTION					7.6691E-04	6.4117E-06
Blood	OVER	GO:0030492	hemoglobin binding	MOLECULAR_FUNCTION			4.5034E-02	2.9013E-04	3.8710E-02	9.2709E-04
Blood	OVER	GO:0031720	haptoglobin binding	MOLECULAR_FUNCTION			9.5988E-04	1.6050E-06
Blood	OVER	GO:0033691	sialic acid binding	MOLECULAR_FUNCTION					1.0501E-02	1.6371E-04
Blood	OVER	GO:0035325	Toll-like receptor binding	MOLECULAR_FUNCTION					4.7922E-03	6.4339E-05
Blood	OVER	GO:0035662	Toll-like receptor 4 binding	MOLECULAR_FUNCTION			1.4006E-02	6.7503E-05
Blood	OVER	GO:0036041	long-chain fatty acid binding	MOLECULAR_FUNCTION			3.2564E-03	8.5419E-06
Blood	OVER	GO:0038187	pattern recognition receptor activity	MOLECULAR_FUNCTION					5.9524E-07	1.4929E-09
Blood	OVER	GO:0042296	ISG15 transferase activity	MOLECULAR_FUNCTION					9.8123E-03	1.5201E-04
Blood	OVER	GO:0042802	identical protein binding	MOLECULAR_FUNCTION					3.3308E-02	7.7316E-04					1.2779E-08	3.5306E-11	4.1200E-03	2.0257E-05	2.0127E-03	9.0071E-06
Blood	OVER	GO:0043168	anion binding	MOLECULAR_FUNCTION					3.4571E-02	8.0756E-04					1.8352E-03	1.3989E-05	1.0137E-02	6.4310E-05	1.0304E-03	4.2358E-06
Blood	OVER	GO:0043177	organic acid binding	MOLECULAR_FUNCTION			2.3892E-03	5.2873E-06	3.2977E-02	7.6224E-04
Blood	OVER	GO:0045515	interleukin-18 receptor binding	MOLECULAR_FUNCTION	2.2512E-02	1.1071E-06
Blood	OVER	GO:0046906	tetrapyrrole binding	MOLECULAR_FUNCTION			2.2427E-02	1.2243E-04							6.8877E-03	6.9985E-05			1.9610E-02	1.3212E-04
Blood	OVER	GO:0048306	calcium-dependent protein binding	MOLECULAR_FUNCTION			9.8306E-05	5.8015E-08	5.9512E-04	4.8291E-06
Blood	OVER	GO:0050135	NADP+ nucleosidase activity	MOLECULAR_FUNCTION					2.7383E-02	5.7233E-04
Blood	OVER	GO:0050542	icosanoid binding	MOLECULAR_FUNCTION			2.9236E-04	3.1631E-07	9.8123E-03	1.5201E-04
Blood	OVER	GO:0050543	icosatetraenoic acid binding	MOLECULAR_FUNCTION			2.9236E-04	3.1631E-07	9.8123E-03	1.5201E-04
Blood	OVER	GO:0050544	arachidonic acid binding	MOLECULAR_FUNCTION			2.9236E-04	3.1631E-07	9.8123E-03	1.5201E-04
Blood	OVER	GO:0050786	RAGE receptor binding	MOLECULAR_FUNCTION			1.7971E-05	9.7215E-09	1.6356E-04	1.0296E-06
Blood	OVER	GO:0061631	ubiquitin conjugating enzyme activity	MOLECULAR_FUNCTION					3.8908E-02	9.3492E-04
Blood	OVER	GO:0061809	NAD+ nucleotidase, cyclic ADP-ribose generating	MOLECULAR_FUNCTION					2.7383E-02	5.7233E-04
Blood	OVER	GO:0140311	protein sequestering activity	MOLECULAR_FUNCTION					2.1889E-02	4.3383E-04
Blood	OVER	GO:0140313	molecular sequestering activity	MOLECULAR_FUNCTION					3.8710E-02	9.2709E-04
Blood	OVER	GO:0140375	immune receptor activity	MOLECULAR_FUNCTION					1.8774E-09	2.3605E-12
Blood	OVER	GO:1901981	phosphatidylinositol phosphate binding	MOLECULAR_FUNCTION					4.4373E-02	1.0933E-03
Blood	UNDER	GO:0003008	system process	BIOLOGICAL_PROCESS					3.0656E-02	6.7844E-04					1.4828E-11	2.9897E-14	4.0739E-05	1.1109E-07	5.4718E-03	2.9869E-05
Blood	UNDER	GO:0007600	sensory perception	BIOLOGICAL_PROCESS					3.1231E-07	7.2186E-10					3.6307E-29	2.3212E-32	5.7641E-15	3.9686E-18	7.8438E-09	9.2580E-12
Blood	UNDER	GO:0007606	sensory perception of chemical stimulus	BIOLOGICAL_PROCESS					7.2728E-06	2.6825E-08					3.3083E-33	8.1349E-37	1.2531E-19	1.8488E-23	2.3506E-16	3.4679E-20
Blood	UNDER	GO:0007608	sensory perception of smell	BIOLOGICAL_PROCESS					4.0838E-05	1.9883E-07					5.1537E-33	1.7742E-36	6.6050E-20	6.4965E-24	4.4457E-16	1.0932E-19
Blood	UNDER	GO:0009593	detection of chemical stimulus	BIOLOGICAL_PROCESS					2.5964E-02	5.2990E-04					1.3874E-30	7.4615E-34	6.6754E-15	4.9243E-18	5.8480E-12	4.8891E-15
Blood	UNDER	GO:0050877	nervous system process	BIOLOGICAL_PROCESS					6.9857E-06	2.5124E-08					5.2875E-21	5.2007E-24	4.9779E-09	8.0787E-12	3.4522E-05	9.3375E-08
Blood	UNDER	GO:0050906	detection of stimulus involved in sensory perception	BIOLOGICAL_PROCESS					2.4889E-04	1.7014E-06					3.8836E-32	1.5279E-35	3.4188E-17	1.3451E-20	3.1865E-14	2.0372E-17
Blood	UNDER	GO:0050907	detection of chemical stimulus involved in sensory perception	BIOLOGICAL_PROCESS					4.0838E-05	1.9717E-07					5.1537E-33	1.7076E-36	3.0452E-17	1.0483E-20	1.0181E-14	6.0084E-18
Blood	UNDER	GO:0050911	detection of chemical stimulus involved in sensory perception of smell	BIOLOGICAL_PROCESS					8.2787E-05	4.6821E-07					1.3547E-34	1.2372E-38	1.9801E-19	4.7016E-23	1.9978E-15	8.8424E-19
Blood	UNDER	GO:0051606	detection of stimulus	BIOLOGICAL_PROCESS					4.5400E-02	1.1476E-03					1.0829E-29	6.3905E-33	7.7519E-15	6.0996E-18	2.0100E-11	1.7793E-14
Blood	UNDER	GO:0004984	olfactory receptor activity	MOLECULAR_FUNCTION					5.6618E-05	2.8679E-07					1.3547E-34	1.3324E-38	1.9801E-19	4.8689E-23	1.3810E-15	5.4332E-19
Liver	OVER	GO:0000096	sulfur amino acid metabolic process	BIOLOGICAL_PROCESS											4.2142E-02	6.4870E-04
Liver	OVER	GO:0000302	response to reactive oxygen species	BIOLOGICAL_PROCESS											8.4878E-04	5.7247E-06
Liver	OVER	GO:0000375	RNA splicing, via transesterification reactions	BIOLOGICAL_PROCESS											4.0001E-03	3.7180E-05
Liver	OVER	GO:0000377	RNA splicing, via transesterification reactions with bulged adenosine as nucleophile	BIOLOGICAL_PROCESS											3.9438E-03	3.6110E-05
Liver	OVER	GO:0000398	mRNA splicing, via spliceosome	BIOLOGICAL_PROCESS											3.9438E-03	3.6110E-05
Liver	OVER	GO:0001561	fatty acid alpha-oxidation	BIOLOGICAL_PROCESS											2.8577E-02	3.8929E-04	4.4772E-03	2.3061E-05	1.8832E-02	1.2520E-04
Liver	OVER	GO:0001775	cell activation	BIOLOGICAL_PROCESS					6.8365E-07	1.7582E-09
Liver	OVER	GO:0002252	immune effector process	BIOLOGICAL_PROCESS			1.9861E-02	1.0354E-04	1.7751E-05	7.9440E-08					4.3595E-02	6.7534E-04
Liver	OVER	GO:0002443	leukocyte mediated immunity	BIOLOGICAL_PROCESS			7.4728E-03	2.9400E-05	4.0056E-05	1.9108E-07					8.0436E-03	8.2675E-05
Liver	OVER	GO:0002449	lymphocyte mediated immunity	BIOLOGICAL_PROCESS											2.3852E-02	2.9794E-04
Liver	OVER	GO:0002460	adaptive immune response based on somatic recombination of immune receptors built from immunoglobulin superfamily domains	BIOLOGICAL_PROCESS											3.2494E-02	4.6585E-04
Liver	OVER	GO:0002685	regulation of leukocyte migration	BIOLOGICAL_PROCESS					2.2037E-04	1.4848E-06					3.3378E-02	4.8916E-04
Liver	OVER	GO:0005975	carbohydrate metabolic process	BIOLOGICAL_PROCESS											7.0047E-04	4.6505E-06	2.4067E-04	8.2850E-07	1.6291E-02	1.0430E-04
Liver	OVER	GO:0005976	polysaccharide metabolic process	BIOLOGICAL_PROCESS													3.3150E-03	1.5651E-05
Liver	OVER	GO:0005977	glycogen metabolic process	BIOLOGICAL_PROCESS											2.0611E-02	2.4833E-04	1.2069E-03	4.8077E-06	3.6345E-02	2.8241E-04
Liver	OVER	GO:0005978	glycogen biosynthetic process	BIOLOGICAL_PROCESS											2.3453E-02	2.9181E-04	2.0832E-02	1.5368E-04
Liver	OVER	GO:0006066	alcohol metabolic process	BIOLOGICAL_PROCESS											1.8599E-07	6.0369E-10	8.6367E-07	1.7414E-09	8.7939E-11	8.6495E-14
Liver	OVER	GO:0006082	organic acid metabolic process	BIOLOGICAL_PROCESS											1.1691E-17	1.4948E-20	4.1570E-15	2.6577E-18	6.9206E-16	2.3824E-19
Liver	OVER	GO:0006091	generation of precursor metabolites and energy	BIOLOGICAL_PROCESS											6.0951E-04	3.9867E-06	2.5619E-03	1.1465E-05			2.2904E-03	1.6896E-06
Liver	OVER	GO:0006109	regulation of carbohydrate metabolic process	BIOLOGICAL_PROCESS											4.9097E-02	7.8954E-04
Liver	OVER	GO:0006112	energy reserve metabolic process	BIOLOGICAL_PROCESS													5.3123E-03	2.8738E-05
Liver	OVER	GO:0006119	oxidative phosphorylation	BIOLOGICAL_PROCESS																	3.9443E-05	1.3578E-08
Liver	OVER	GO:0006120	mitochondrial electron transport, NADH to ubiquinone	BIOLOGICAL_PROCESS																	5.5888E-04	3.5731E-07
Liver	OVER	GO:0006281	DNA repair	BIOLOGICAL_PROCESS											3.2125E-02	4.5658E-04
Liver	OVER	GO:0006397	mRNA processing	BIOLOGICAL_PROCESS											2.6166E-03	2.2133E-05
Liver	OVER	GO:0006520	amino acid metabolic process	BIOLOGICAL_PROCESS											2.0267E-11	4.1861E-14	1.2200E-07	2.2199E-10	3.4991E-06	6.8833E-09
Liver	OVER	GO:0006525	arginine metabolic process	BIOLOGICAL_PROCESS											2.4083E-03	2.0134E-05
Liver	OVER	GO:0006559	L-phenylalanine catabolic process	BIOLOGICAL_PROCESS															4.5507E-02	3.8050E-04
Liver	OVER	GO:0006570	tyrosine metabolic process	BIOLOGICAL_PROCESS															3.4801E-02	2.6528E-04
Liver	OVER	GO:0006575	cellular modified amino acid metabolic process	BIOLOGICAL_PROCESS											1.4601E-02	1.6299E-04			1.3793E-02	8.5467E-05
Liver	OVER	GO:0006577	amino-acid betaine metabolic process	BIOLOGICAL_PROCESS															4.5507E-02	3.8050E-04
Liver	OVER	GO:0006629	lipid metabolic process	BIOLOGICAL_PROCESS											6.4522E-16	9.5193E-19	8.2663E-11	1.0976E-13	2.2532E-15	1.1081E-18
Liver	OVER	GO:0006631	fatty acid metabolic process	BIOLOGICAL_PROCESS											7.5494E-06	3.0815E-08	1.6681E-05	4.0197E-08	2.4685E-07	4.1601E-10
Liver	OVER	GO:0006635	fatty acid beta-oxidation	BIOLOGICAL_PROCESS											3.3754E-04	2.0086E-06	1.7199E-02	1.1757E-04	2.1087E-03	9.7480E-06
Liver	OVER	GO:0006637	acyl-CoA metabolic process	BIOLOGICAL_PROCESS															2.7287E-02	1.9592E-04
Liver	OVER	GO:0006644	phospholipid metabolic process	BIOLOGICAL_PROCESS											4.0497E-02	6.1142E-04
Liver	OVER	GO:0006694	steroid biosynthetic process	BIOLOGICAL_PROCESS											2.9495E-03	2.5674E-05	1.8727E-03	8.1046E-06	6.8170E-05	2.0786E-07
Liver	OVER	GO:0006695	cholesterol biosynthetic process	BIOLOGICAL_PROCESS											6.0509E-03	5.9515E-05			3.2620E-03	1.6523E-05
Liver	OVER	GO:0006699	bile acid biosynthetic process	BIOLOGICAL_PROCESS													7.0463E-03	4.1237E-05
Liver	OVER	GO:0006706	steroid catabolic process	BIOLOGICAL_PROCESS											1.2993E-02	1.4313E-04
Liver	OVER	GO:0006720	isoprenoid metabolic process	BIOLOGICAL_PROCESS											2.1761E-02	2.6433E-04	9.9698E-03	6.2758E-05	9.3091E-03	5.4021E-05
Liver	OVER	GO:0006721	terpenoid metabolic process	BIOLOGICAL_PROCESS													3.5004E-02	2.9781E-04
Liver	OVER	GO:0006766	vitamin metabolic process	BIOLOGICAL_PROCESS													2.0886E-02	1.5569E-04
Liver	OVER	GO:0006790	sulfur compound metabolic process	BIOLOGICAL_PROCESS											3.1288E-03	2.7389E-05	2.1084E-02	1.5865E-04	2.0127E-03	8.7467E-06
Liver	OVER	GO:0006793	phosphorus metabolic process	BIOLOGICAL_PROCESS					1.3812E-05	5.7060E-08					1.8541E-03	1.4224E-05	4.3723E-02	3.8490E-04
Liver	OVER	GO:0006796	phosphate-containing compound metabolic process	BIOLOGICAL_PROCESS					1.6186E-05	7.0047E-08					2.1265E-03	1.6941E-05
Liver	OVER	GO:0006805	xenobiotic metabolic process	BIOLOGICAL_PROCESS											9.0111E-03	9.7051E-05			1.1737E-03	4.9639E-06
Liver	OVER	GO:0006810	transport	BIOLOGICAL_PROCESS					2.3968E-05	1.1198E-07					1.2663E-03	9.0300E-06
Liver	OVER	GO:0006855	xenobiotic transmembrane transport	BIOLOGICAL_PROCESS													2.7008E-02	2.1300E-04
Liver	OVER	GO:0006873	intracellular monoatomic ion homeostasis	BIOLOGICAL_PROCESS											4.1748E-02	6.3727E-04
Liver	OVER	GO:0006879	intracellular iron ion homeostasis	BIOLOGICAL_PROCESS															5.8806E-03	3.2834E-05
Liver	OVER	GO:0006885	regulation of pH	BIOLOGICAL_PROCESS											3.2293E-02	4.6056E-04
Liver	OVER	GO:0006950	response to stress	BIOLOGICAL_PROCESS			1.8539E-04	1.5499E-07	2.9465E-13	2.4634E-16					3.1254E-06	1.2296E-08
Liver	OVER	GO:0006956	complement activation	BIOLOGICAL_PROCESS											3.6167E-03	3.2371E-05	2.0504E-03	8.9746E-06
Liver	OVER	GO:0006957	complement activation, alternative pathway	BIOLOGICAL_PROCESS											1.6532E-02	1.8618E-04
Liver	OVER	GO:0006979	response to oxidative stress	BIOLOGICAL_PROCESS											6.0852E-04	3.9503E-06
Liver	OVER	GO:0006986	response to unfolded protein	BIOLOGICAL_PROCESS											5.2461E-03	5.0825E-05	3.4819E-02	2.9452E-04
Liver	OVER	GO:0006996	organelle organization	BIOLOGICAL_PROCESS											8.4878E-04	5.7604E-06
Liver	OVER	GO:0007015	actin filament organization	BIOLOGICAL_PROCESS																	7.4614E-03	6.6050E-06
Liver	OVER	GO:0007033	vacuole organization	BIOLOGICAL_PROCESS											2.3453E-02	2.8946E-04
Liver	OVER	GO:0007249	canonical NF-kappaB signal transduction	BIOLOGICAL_PROCESS					2.4447E-03	2.7443E-05					2.2723E-02	2.7826E-04
Liver	OVER	GO:0007596	blood coagulation	BIOLOGICAL_PROCESS											4.8292E-02	7.6948E-04
Liver	OVER	GO:0008104	protein localization	BIOLOGICAL_PROCESS											6.5336E-07	2.3135E-09
Liver	OVER	GO:0008152	metabolic process	BIOLOGICAL_PROCESS											8.8587E-24	7.4062E-27	1.8472E-15	9.9925E-19	4.2376E-10	4.5848E-13
Liver	OVER	GO:0008202	steroid metabolic process	BIOLOGICAL_PROCESS											7.3626E-08	2.3173E-10	3.1181E-05	8.1272E-08	3.9405E-08	5.6199E-11
Liver	OVER	GO:0008203	cholesterol metabolic process	BIOLOGICAL_PROCESS											1.9990E-04	1.1404E-06	1.8301E-04	6.2100E-07	6.1621E-06	1.2728E-08
Liver	OVER	GO:0008206	bile acid metabolic process	BIOLOGICAL_PROCESS											4.8521E-02	7.7551E-04	6.2764E-03	3.5188E-05
Liver	OVER	GO:0008380	RNA splicing	BIOLOGICAL_PROCESS											2.2076E-03	1.7805E-05
Liver	OVER	GO:0008610	lipid biosynthetic process	BIOLOGICAL_PROCESS											1.5924E-06	6.1868E-09	9.2160E-04	3.5805E-06	1.0114E-04	3.1833E-07
Liver	OVER	GO:0008652	amino acid biosynthetic process	BIOLOGICAL_PROCESS											5.5735E-04	3.4810E-06
Liver	OVER	GO:0009056	catabolic process	BIOLOGICAL_PROCESS					1.7246E-02	3.2029E-04					1.8843E-16	2.6874E-19	1.1382E-11	1.3994E-14	1.1509E-05	2.7734E-08
Liver	OVER	GO:0009057	macromolecule catabolic process	BIOLOGICAL_PROCESS											8.2042E-07	2.9454E-09	1.2649E-04	4.1679E-07
Liver	OVER	GO:0009058	biosynthetic process	BIOLOGICAL_PROCESS											8.8014E-06	3.7225E-08	3.6195E-04	1.3172E-06
Liver	OVER	GO:0009060	aerobic respiration	BIOLOGICAL_PROCESS																	8.3526E-04	5.7508E-07
Liver	OVER	GO:0009062	fatty acid catabolic process	BIOLOGICAL_PROCESS											8.8411E-07	3.2610E-09	3.7158E-06	8.2231E-09	2.7810E-07	4.9235E-10
Liver	OVER	GO:0009063	amino acid catabolic process	BIOLOGICAL_PROCESS											9.0324E-06	3.8646E-08	1.5468E-05	3.6514E-08	4.7597E-05	1.3577E-07
Liver	OVER	GO:0009064	glutamine family amino acid metabolic process	BIOLOGICAL_PROCESS											1.8932E-02	2.1975E-04
Liver	OVER	GO:0009066	aspartate family amino acid metabolic process	BIOLOGICAL_PROCESS															4.8106E-02	4.2111E-04
Liver	OVER	GO:0009069	serine family amino acid metabolic process	BIOLOGICAL_PROCESS											2.3944E-02	3.0027E-04
Liver	OVER	GO:0009074	aromatic amino acid family catabolic process	BIOLOGICAL_PROCESS													2.0886E-02	1.5613E-04	2.4779E-02	1.7304E-04
Liver	OVER	GO:0009250	glucan biosynthetic process	BIOLOGICAL_PROCESS											2.3453E-02	2.9181E-04	2.0832E-02	1.5368E-04
Liver	OVER	GO:0009395	phospholipid catabolic process	BIOLOGICAL_PROCESS															4.7588E-02	4.1233E-04
Liver	OVER	GO:0009410	response to xenobiotic stimulus	BIOLOGICAL_PROCESS															2.6922E-02	1.9065E-04
Liver	OVER	GO:0009437	carnitine metabolic process	BIOLOGICAL_PROCESS											4.8069E-02	7.6356E-04			1.6291E-02	1.0576E-04
Liver	OVER	GO:0009611	response to wounding	BIOLOGICAL_PROCESS											4.7161E-02	7.4683E-04
Liver	OVER	GO:0009636	response to toxic substance	BIOLOGICAL_PROCESS			9.8543E-07	4.3616E-10	2.7452E-02	5.7783E-04					3.4466E-02	5.0680E-04			7.2024E-03	4.0734E-05
Liver	OVER	GO:0009894	regulation of catabolic process	BIOLOGICAL_PROCESS											2.7256E-02	3.6326E-04	4.1200E-03	1.9960E-05
Liver	OVER	GO:0009987	cellular process	BIOLOGICAL_PROCESS					4.0638E-02	9.8727E-04					3.0599E-05	1.4296E-07	2.0675E-02	1.4743E-04	4.7588E-02	4.1424E-04
Liver	OVER	GO:0010498	proteasomal protein catabolic process	BIOLOGICAL_PROCESS											2.8226E-02	3.8057E-04	8.0096E-03	4.8844E-05
Liver	OVER	GO:0015031	protein transport	BIOLOGICAL_PROCESS					4.5648E-02	1.1572E-03					1.5274E-04	8.1876E-07
Liver	OVER	GO:0015721	bile acid and bile salt transport	BIOLOGICAL_PROCESS													3.6357E-02	3.1220E-04
Liver	OVER	GO:0015919	peroxisomal membrane transport	BIOLOGICAL_PROCESS											2.0611E-02	2.4576E-04
Liver	OVER	GO:0015980	energy derivation by oxidation of organic compounds	BIOLOGICAL_PROCESS											5.0853E-05	2.4531E-07	2.6625E-03	1.2047E-05			5.5888E-04	3.3743E-07
Liver	OVER	GO:0016042	lipid catabolic process	BIOLOGICAL_PROCESS											1.4584E-03	1.0615E-05	1.4263E-02	9.6099E-05	2.7603E-04	9.9095E-07
Liver	OVER	GO:0016043	cellular component organization	BIOLOGICAL_PROCESS											8.8332E-03	9.4701E-05
Liver	OVER	GO:0016051	carbohydrate biosynthetic process	BIOLOGICAL_PROCESS													3.6357E-02	3.1289E-04	3.4576E-02	2.5846E-04
Liver	OVER	GO:0016053	organic acid biosynthetic process	BIOLOGICAL_PROCESS											3.4155E-07	1.1758E-09	1.6892E-05	4.1537E-08	2.6030E-04	9.0888E-07
Liver	OVER	GO:0016054	organic acid catabolic process	BIOLOGICAL_PROCESS											1.5602E-13	2.8390E-16	4.7360E-12	4.6582E-15	1.0655E-12	8.3844E-16
Liver	OVER	GO:0016071	mRNA metabolic process	BIOLOGICAL_PROCESS											3.2758E-04	1.9332E-06
Liver	OVER	GO:0016101	diterpenoid metabolic process	BIOLOGICAL_PROCESS											2.1904E-02	2.6715E-04	2.1329E-02	1.6259E-04
Liver	OVER	GO:0016125	sterol metabolic process	BIOLOGICAL_PROCESS											4.7820E-05	2.2812E-07	3.3049E-04	1.1540E-06	7.2311E-07	1.3513E-09
Liver	OVER	GO:0016126	sterol biosynthetic process	BIOLOGICAL_PROCESS											2.7697E-03	2.3973E-05	2.1329E-02	1.6259E-04	1.0304E-03	4.3072E-06
Liver	OVER	GO:0016567	protein ubiquitination	BIOLOGICAL_PROCESS											9.5596E-04	6.6758E-06	4.8618E-02	4.4697E-04
Liver	OVER	GO:0019216	regulation of lipid metabolic process	BIOLOGICAL_PROCESS											2.8226E-02	3.8174E-04	4.9334E-03	2.6446E-05	7.5886E-04	2.9856E-06
Liver	OVER	GO:0019254	carnitine metabolic process, CoA-linked	BIOLOGICAL_PROCESS															1.1494E-02	6.9527E-05
Liver	OVER	GO:0019395	fatty acid oxidation	BIOLOGICAL_PROCESS											9.7078E-05	4.8696E-07	4.4284E-03	2.2214E-05	2.3874E-05	5.8704E-08
Liver	OVER	GO:0019530	taurine metabolic process	BIOLOGICAL_PROCESS													1.0304E-02	6.7397E-05
Liver	OVER	GO:0019538	protein metabolic process	BIOLOGICAL_PROCESS					1.4652E-02	2.5651E-04					4.2391E-03	3.9819E-05	4.1200E-03	2.0262E-05
Liver	OVER	GO:0019637	organophosphate metabolic process	BIOLOGICAL_PROCESS					1.3658E-03	1.2829E-05					3.3832E-03	2.9782E-05
Liver	OVER	GO:0019646	aerobic electron transport chain	BIOLOGICAL_PROCESS																	1.9747E-05	5.8268E-09
Liver	OVER	GO:0019694	alkanesulfonate metabolic process	BIOLOGICAL_PROCESS													1.0304E-02	6.7397E-05
Liver	OVER	GO:0019725	cellular homeostasis	BIOLOGICAL_PROCESS											2.5662E-02	3.3696E-04			3.6631E-03	1.8735E-05
Liver	OVER	GO:0019752	carboxylic acid metabolic process	BIOLOGICAL_PROCESS											1.6972E-17	2.2536E-20	3.1078E-15	1.8341E-18	4.0586E-15	2.1955E-18
Liver	OVER	GO:0019915	lipid storage	BIOLOGICAL_PROCESS															1.8832E-02	1.2596E-04
Liver	OVER	GO:0022900	electron transport chain	BIOLOGICAL_PROCESS																	6.2401E-05	2.7619E-08
Liver	OVER	GO:0022904	respiratory electron transport chain	BIOLOGICAL_PROCESS																	6.9603E-05	3.5442E-08
Liver	OVER	GO:0030003	intracellular monoatomic cation homeostasis	BIOLOGICAL_PROCESS											2.5662E-02	3.3422E-04
Liver	OVER	GO:0030036	actin cytoskeleton organization	BIOLOGICAL_PROCESS																	4.9090E-02	5.0698E-05
Liver	OVER	GO:0030163	protein catabolic process	BIOLOGICAL_PROCESS											2.4220E-04	1.4055E-06	4.4772E-03	2.2888E-05
Liver	OVER	GO:0030258	lipid modification	BIOLOGICAL_PROCESS											3.9438E-03	3.6269E-05			2.4886E-03	1.1749E-05
Liver	OVER	GO:0032446	protein modification by small protein conjugation	BIOLOGICAL_PROCESS											7.6974E-03	7.8738E-05
Liver	OVER	GO:0032787	monocarboxylic acid metabolic process	BIOLOGICAL_PROCESS											1.2779E-08	3.5995E-11	1.4096E-09	2.0797E-12	5.0266E-09	5.6856E-12
Liver	OVER	GO:0033036	macromolecule localization	BIOLOGICAL_PROCESS											9.1617E-10	2.2528E-12	4.1395E-02	3.6236E-04	3.6848E-02	2.8813E-04
Liver	OVER	GO:0033043	regulation of organelle organization	BIOLOGICAL_PROCESS											2.0611E-02	2.4468E-04
Liver	OVER	GO:0033365	protein localization to organelle	BIOLOGICAL_PROCESS											4.4403E-04	2.7296E-06
Liver	OVER	GO:0033539	fatty acid beta-oxidation using acyl-CoA dehydrogenase	BIOLOGICAL_PROCESS											3.6737E-02	5.4561E-04			1.2804E-02	7.8079E-05
Liver	OVER	GO:0033554	cellular response to stress	BIOLOGICAL_PROCESS											1.8538E-05	8.3875E-08
Liver	OVER	GO:0033865	nucleoside bisphosphate metabolic process	BIOLOGICAL_PROCESS											8.2034E-03	8.6335E-05			2.5224E-03	1.2405E-05
Liver	OVER	GO:0033875	ribonucleoside bisphosphate metabolic process	BIOLOGICAL_PROCESS											8.2034E-03	8.6335E-05			2.5224E-03	1.2405E-05
Liver	OVER	GO:0034032	purine nucleoside bisphosphate metabolic process	BIOLOGICAL_PROCESS											8.2034E-03	8.6335E-05			2.5224E-03	1.2405E-05
Liver	OVER	GO:0034308	primary alcohol metabolic process	BIOLOGICAL_PROCESS											1.3514E-03	9.7034E-06	2.8678E-03	1.3116E-05	6.1541E-05	1.8462E-07
Liver	OVER	GO:0034310	primary alcohol catabolic process	BIOLOGICAL_PROCESS															3.4493E-02	2.5614E-04
Liver	OVER	GO:0034440	lipid oxidation	BIOLOGICAL_PROCESS											9.8542E-05	4.9915E-07	7.5879E-03	4.4779E-05	4.7965E-05	1.3992E-07
Liver	OVER	GO:0034599	cellular response to oxidative stress	BIOLOGICAL_PROCESS											2.8445E-04	1.6647E-06
Liver	OVER	GO:0034614	cellular response to reactive oxygen species	BIOLOGICAL_PROCESS											4.2891E-04	2.6155E-06			8.6071E-03	4.9525E-05
Liver	OVER	GO:0034976	response to endoplasmic reticulum stress	BIOLOGICAL_PROCESS											1.9153E-02	2.2418E-04
Liver	OVER	GO:0035383	thioester metabolic process	BIOLOGICAL_PROCESS															2.7287E-02	1.9592E-04
Liver	OVER	GO:0035461	vitamin transmembrane transport	BIOLOGICAL_PROCESS											3.6494E-02	5.4022E-04
Liver	OVER	GO:0035556	intracellular signal transduction	BIOLOGICAL_PROCESS					1.7433E-02	3.2492E-04					1.8026E-03	1.3652E-05
Liver	OVER	GO:0035751	regulation of lysosomal lumen pH	BIOLOGICAL_PROCESS											3.1260E-02	4.3967E-04
Liver	OVER	GO:0035855	megakaryocyte development	BIOLOGICAL_PROCESS													3.7250E-02	3.2241E-04
Liver	OVER	GO:0035966	response to topologically incorrect protein	BIOLOGICAL_PROCESS											5.8867E-03	5.7321E-05	1.7380E-02	1.1966E-04
Liver	OVER	GO:0035967	cellular response to topologically incorrect protein	BIOLOGICAL_PROCESS											4.1748E-02	6.4058E-04
Liver	OVER	GO:0036015	response to interleukin-3	BIOLOGICAL_PROCESS													1.0304E-02	6.7397E-05
Liver	OVER	GO:0036016	cellular response to interleukin-3	BIOLOGICAL_PROCESS													1.0304E-02	6.7397E-05
Liver	OVER	GO:0036211	protein modification process	BIOLOGICAL_PROCESS					1.2188E-02	1.9727E-04					2.6495E-03	2.2759E-05
Liver	OVER	GO:0042060	wound healing	BIOLOGICAL_PROCESS											3.8436E-02	5.7463E-04
Liver	OVER	GO:0042412	taurine biosynthetic process	BIOLOGICAL_PROCESS													4.4772E-03	2.3339E-05
Liver	OVER	GO:0042445	hormone metabolic process	BIOLOGICAL_PROCESS															1.7518E-02	1.1458E-04
Liver	OVER	GO:0042542	response to hydrogen peroxide	BIOLOGICAL_PROCESS											2.3326E-03	1.9272E-05
Liver	OVER	GO:0042572	retinol metabolic process	BIOLOGICAL_PROCESS											6.8877E-03	7.0117E-05	4.5078E-02	4.0791E-04
Liver	OVER	GO:0042592	homeostatic process	BIOLOGICAL_PROCESS											6.3543E-03	6.3124E-05			2.5224E-03	1.2330E-05
Liver	OVER	GO:0042773	ATP synthesis coupled electron transport	BIOLOGICAL_PROCESS																	9.0123E-06	1.7729E-09
Liver	OVER	GO:0042775	mitochondrial ATP synthesis coupled electron transport	BIOLOGICAL_PROCESS																	4.6366E-05	1.8242E-08
Liver	OVER	GO:0043122	regulation of canonical NF-kappaB signal transduction	BIOLOGICAL_PROCESS					4.6694E-03	6.2001E-05					3.2494E-02	4.7240E-04
Liver	OVER	GO:0043123	positive regulation of canonical NF-kappaB signal transduction	BIOLOGICAL_PROCESS					2.0699E-02	4.0108E-04					2.8827E-02	3.9411E-04
Liver	OVER	GO:0043170	macromolecule metabolic process	BIOLOGICAL_PROCESS											8.2545E-03	8.7684E-05
Liver	OVER	GO:0043412	macromolecule modification	BIOLOGICAL_PROCESS					1.7246E-02	3.2059E-04					1.8026E-03	1.3633E-05
Liver	OVER	GO:0043436	oxoacid metabolic process	BIOLOGICAL_PROCESS											7.7151E-18	8.7266E-21	1.7936E-15	8.8208E-19	4.4457E-16	1.0820E-19
Liver	OVER	GO:0043574	peroxisomal transport	BIOLOGICAL_PROCESS											2.0611E-02	2.4576E-04
Liver	OVER	GO:0043603	amide metabolic process	BIOLOGICAL_PROCESS											1.4652E-03	1.0737E-05
Liver	OVER	GO:0043687	post-translational protein modification	BIOLOGICAL_PROCESS											9.8632E-03	1.0768E-04
Liver	OVER	GO:0044042	glucan metabolic process	BIOLOGICAL_PROCESS											2.0611E-02	2.4833E-04	1.2069E-03	4.8077E-06	3.6345E-02	2.8241E-04
Liver	OVER	GO:0044092	negative regulation of molecular function	BIOLOGICAL_PROCESS											4.0943E-02	6.2218E-04
Liver	OVER	GO:0044237	cellular metabolic process	BIOLOGICAL_PROCESS											5.1209E-15	7.8070E-18	3.1511E-09	4.9589E-12	5.9454E-04	2.3098E-06
Liver	OVER	GO:0044238	primary metabolic process	BIOLOGICAL_PROCESS											2.4953E-18	2.6997E-21	8.7971E-12	9.9505E-15	8.6709E-08	1.2793E-10
Liver	OVER	GO:0044242	cellular lipid catabolic process	BIOLOGICAL_PROCESS											8.3596E-06	3.4945E-08	5.0939E-05	1.4530E-07	2.4109E-07	3.9126E-10
Liver	OVER	GO:0044248	cellular catabolic process	BIOLOGICAL_PROCESS											1.4035E-11	2.7609E-14	8.6367E-07	1.7283E-09	1.2265E-07	1.8698E-10
Liver	OVER	GO:0044249	cellular biosynthetic process	BIOLOGICAL_PROCESS											2.2693E-03	1.8526E-05
Liver	OVER	GO:0044255	cellular lipid metabolic process	BIOLOGICAL_PROCESS											3.9681E-11	8.5864E-14	8.6367E-07	1.7063E-09	8.8700E-09	1.0905E-11
Liver	OVER	GO:0044281	small molecule metabolic process	BIOLOGICAL_PROCESS											3.1056E-23	2.7492E-26	1.5494E-17	4.5717E-21	1.8140E-19	8.9208E-24
Liver	OVER	GO:0044282	small molecule catabolic process	BIOLOGICAL_PROCESS											4.1739E-13	7.8002E-16	7.9633E-12	8.6158E-15	8.4077E-14	5.7887E-17
Liver	OVER	GO:0044283	small molecule biosynthetic process	BIOLOGICAL_PROCESS											1.0530E-09	2.6409E-12	6.4996E-07	1.2146E-09	1.9550E-08	2.6920E-11
Liver	OVER	GO:0045184	establishment of protein localization	BIOLOGICAL_PROCESS											8.5760E-07	3.1210E-09
Liver	OVER	GO:0045321	leukocyte activation	BIOLOGICAL_PROCESS					1.0269E-06	2.8282E-09
Liver	OVER	GO:0045329	carnitine biosynthetic process	BIOLOGICAL_PROCESS													3.4674E-02	2.9147E-04	1.9863E-02	1.3480E-04
Liver	OVER	GO:0045333	cellular respiration	BIOLOGICAL_PROCESS											5.1725E-03	4.9858E-05					6.8187E-03	5.7007E-06
Liver	OVER	GO:0046164	alcohol catabolic process	BIOLOGICAL_PROCESS															4.6384E-02	3.9919E-04
Liver	OVER	GO:0046165	alcohol biosynthetic process	BIOLOGICAL_PROCESS											3.0988E-02	4.2518E-04			4.9548E-03	2.6316E-05
Liver	OVER	GO:0046305	alkanesulfonate biosynthetic process	BIOLOGICAL_PROCESS													4.4772E-03	2.3339E-05
Liver	OVER	GO:0046364	monosaccharide biosynthetic process	BIOLOGICAL_PROCESS															3.4801E-02	2.6520E-04
Liver	OVER	GO:0046394	carboxylic acid biosynthetic process	BIOLOGICAL_PROCESS											9.1333E-07	3.4136E-09	4.2761E-04	1.6192E-06	8.5524E-04	3.4068E-06
Liver	OVER	GO:0046395	carboxylic acid catabolic process	BIOLOGICAL_PROCESS											1.5602E-13	2.8390E-16	4.7360E-12	4.6582E-15	1.0655E-12	8.3844E-16
Liver	OVER	GO:0046470	phosphatidylcholine metabolic process	BIOLOGICAL_PROCESS											4.0802E-02	6.1803E-04
Liver	OVER	GO:0046890	regulation of lipid biosynthetic process	BIOLOGICAL_PROCESS											2.4205E-02	3.0473E-04	1.8167E-02	1.2687E-04	2.2644E-02	1.5702E-04
Liver	OVER	GO:0046907	intracellular transport	BIOLOGICAL_PROCESS											3.9372E-06	1.5684E-08
Liver	OVER	GO:0048024	regulation of mRNA splicing, via spliceosome	BIOLOGICAL_PROCESS											2.5708E-02	3.3883E-04
Liver	OVER	GO:0048193	Golgi vesicle transport	BIOLOGICAL_PROCESS											8.2820E-03	8.8383E-05
Liver	OVER	GO:0048518	positive regulation of biological process	BIOLOGICAL_PROCESS					1.0476E-04	6.2341E-07					8.2956E-04	5.5484E-06
Liver	OVER	GO:0048519	negative regulation of biological process	BIOLOGICAL_PROCESS											1.7266E-02	1.9699E-04
Liver	OVER	GO:0048523	negative regulation of cellular process	BIOLOGICAL_PROCESS											2.0611E-02	2.4779E-04
Liver	OVER	GO:0048583	regulation of response to stimulus	BIOLOGICAL_PROCESS					2.8401E-06	9.0786E-09					1.0649E-03	7.5414E-06
Liver	OVER	GO:0048584	positive regulation of response to stimulus	BIOLOGICAL_PROCESS					1.7234E-04	1.0933E-06					4.2458E-02	6.5563E-04
Liver	OVER	GO:0048878	chemical homeostasis	BIOLOGICAL_PROCESS											4.6534E-02	7.3460E-04
Liver	OVER	GO:0050684	regulation of mRNA processing	BIOLOGICAL_PROCESS											2.2693E-03	1.8502E-05
Liver	OVER	GO:0050779	RNA destabilization	BIOLOGICAL_PROCESS											2.4764E-02	3.1573E-04
Liver	OVER	GO:0050790	regulation of catalytic activity	BIOLOGICAL_PROCESS			1.2252E-02	5.6037E-05	3.5801E-04	2.6738E-06					4.8621E-02	7.7950E-04
Liver	OVER	GO:0051128	regulation of cellular component organization	BIOLOGICAL_PROCESS											1.3876E-02	1.5422E-04
Liver	OVER	GO:0051179	localization	BIOLOGICAL_PROCESS			3.2676E-02	1.9605E-04	2.4441E-03	2.6771E-05					4.2142E-06	1.6994E-08
Liver	OVER	GO:0051180	vitamin transport	BIOLOGICAL_PROCESS					4.8963E-02	1.2834E-03					2.3512E-04	1.3529E-06	1.8251E-03	7.8088E-06
Liver	OVER	GO:0051234	establishment of localization	BIOLOGICAL_PROCESS					1.7654E-04	1.1373E-06					1.7035E-04	9.3829E-07
Liver	OVER	GO:0051235	maintenance of location	BIOLOGICAL_PROCESS											4.6408E-02	7.3033E-04			1.1057E-02	6.5796E-05
Liver	OVER	GO:0051603	proteolysis involved in protein catabolic process	BIOLOGICAL_PROCESS											9.6796E-04	6.8072E-06	3.0155E-03	1.3940E-05
Liver	OVER	GO:0051604	protein maturation	BIOLOGICAL_PROCESS													3.0474E-02	2.4728E-04
Liver	OVER	GO:0051641	cellular localization	BIOLOGICAL_PROCESS											3.9171E-09	1.0402E-11	4.8618E-02	4.4711E-04
Liver	OVER	GO:0051649	establishment of localization in cell	BIOLOGICAL_PROCESS											1.1233E-04	5.7450E-07
Liver	OVER	GO:0051793	medium-chain fatty acid catabolic process	BIOLOGICAL_PROCESS													2.0832E-02	1.5138E-04	1.1494E-02	6.9527E-05
Liver	OVER	GO:0055080	monoatomic cation homeostasis	BIOLOGICAL_PROCESS															4.0395E-02	3.2381E-04
Liver	OVER	GO:0055086	nucleobase-containing small molecule metabolic process	BIOLOGICAL_PROCESS													2.6642E-02	2.0833E-04
Liver	OVER	GO:0055088	lipid homeostasis	BIOLOGICAL_PROCESS											6.8854E-03	6.9416E-05	2.7439E-02	2.1861E-04
Liver	OVER	GO:0055091	phospholipid homeostasis	BIOLOGICAL_PROCESS											3.1260E-02	4.3871E-04	1.0576E-02	6.9694E-05
Liver	OVER	GO:0061014	positive regulation of mRNA catabolic process	BIOLOGICAL_PROCESS											2.7570E-02	3.6880E-04
Liver	OVER	GO:0061157	mRNA destabilization	BIOLOGICAL_PROCESS											3.1260E-02	4.3954E-04
Liver	OVER	GO:0062197	cellular response to chemical stress	BIOLOGICAL_PROCESS											5.7864E-04	3.6709E-06
Liver	OVER	GO:0065009	regulation of molecular function	BIOLOGICAL_PROCESS					3.7130E-03	4.7111E-05					1.8932E-02	2.2029E-04
Liver	OVER	GO:0070647	protein modification by small protein conjugation or removal	BIOLOGICAL_PROCESS											8.2080E-03	8.6786E-05
Liver	OVER	GO:0070727	cellular macromolecule localization	BIOLOGICAL_PROCESS											4.5296E-07	1.5816E-09
Liver	OVER	GO:0070861	regulation of protein exit from endoplasmic reticulum	BIOLOGICAL_PROCESS											4.9109E-02	7.9216E-04
Liver	OVER	GO:0070887	cellular response to chemical stimulus	BIOLOGICAL_PROCESS			1.7512E-04	1.2918E-07	1.7266E-08	2.8870E-11					8.2034E-03	8.5987E-05
Liver	OVER	GO:0070988	demethylation	BIOLOGICAL_PROCESS											3.9697E-03	3.6702E-05
Liver	OVER	GO:0070989	oxidative demethylation	BIOLOGICAL_PROCESS											3.9438E-03	3.5803E-05
Liver	OVER	GO:0071705	nitrogen compound transport	BIOLOGICAL_PROCESS					3.5943E-02	8.5023E-04					9.1726E-06	3.9696E-08
Liver	OVER	GO:0071840	cellular component organization or biogenesis	BIOLOGICAL_PROCESS											1.8512E-02	2.1304E-04
Liver	OVER	GO:0072329	monocarboxylic acid catabolic process	BIOLOGICAL_PROCESS											1.5585E-07	4.9818E-10	2.9626E-05	7.5763E-08	1.4559E-07	2.2912E-10
Liver	OVER	GO:0072330	monocarboxylic acid biosynthetic process	BIOLOGICAL_PROCESS											4.5912E-02	7.1575E-04	3.1252E-02	2.5718E-04
Liver	OVER	GO:0072525	pyridine-containing compound biosynthetic process	BIOLOGICAL_PROCESS											4.6399E-02	7.2790E-04
Liver	OVER	GO:0072662	protein localization to peroxisome	BIOLOGICAL_PROCESS											2.4764E-02	3.1664E-04
Liver	OVER	GO:0072663	establishment of protein localization to peroxisome	BIOLOGICAL_PROCESS											2.4764E-02	3.1664E-04
Liver	OVER	GO:0090407	organophosphate biosynthetic process	BIOLOGICAL_PROCESS											3.9065E-02	5.8595E-04
Liver	OVER	GO:0097089	methyl-branched fatty acid metabolic process	BIOLOGICAL_PROCESS													3.4674E-02	2.9147E-04
Liver	OVER	GO:0097237	cellular response to toxic substance	BIOLOGICAL_PROCESS			6.6887E-08	1.6447E-11	8.1155E-03	1.1734E-04
Liver	OVER	GO:0097320	plasma membrane tubulation	BIOLOGICAL_PROCESS											9.7924E-03	1.0643E-04
Liver	OVER	GO:0098754	detoxification	BIOLOGICAL_PROCESS			1.2985E-07	3.8314E-11	1.4468E-02	2.5260E-04
Liver	OVER	GO:0120009	intermembrane lipid transfer	BIOLOGICAL_PROCESS													4.4603E-02	3.9996E-04
Liver	OVER	GO:0120254	olefinic compound metabolic process	BIOLOGICAL_PROCESS											2.7256E-02	3.6302E-04
Liver	OVER	GO:0141124	intracellular signaling cassette	BIOLOGICAL_PROCESS					6.0156E-03	8.1948E-05					2.2732E-03	1.8670E-05
Liver	OVER	GO:0170033	L-amino acid metabolic process	BIOLOGICAL_PROCESS											9.6822E-07	3.6664E-09	6.0895E-03	3.3841E-05	3.2514E-04	1.1985E-06
Liver	OVER	GO:0170034	L-amino acid biosynthetic process	BIOLOGICAL_PROCESS											1.7414E-03	1.3017E-05
Liver	OVER	GO:0170035	L-amino acid catabolic process	BIOLOGICAL_PROCESS											1.3639E-03	9.8599E-06			2.5159E-02	1.7693E-04
Liver	OVER	GO:0170038	proteinogenic amino acid biosynthetic process	BIOLOGICAL_PROCESS											1.4871E-03	1.0970E-05
Liver	OVER	GO:0170039	proteinogenic amino acid metabolic process	BIOLOGICAL_PROCESS											1.1582E-06	4.4429E-09	6.8257E-03	3.9156E-05	2.4484E-04	8.4286E-07
Liver	OVER	GO:0170040	proteinogenic amino acid catabolic process	BIOLOGICAL_PROCESS											1.8730E-03	1.4646E-05			4.6145E-02	3.9334E-04
Liver	OVER	GO:0170041	non-proteinogenic amino acid metabolic process	BIOLOGICAL_PROCESS											1.4775E-04	7.8473E-07	4.0932E-02	3.5630E-04
Liver	OVER	GO:0170044	non-proteinogenic amino acid catabolic process	BIOLOGICAL_PROCESS													2.8932E-02	2.3334E-04
Liver	OVER	GO:1901135	carbohydrate derivative metabolic process	BIOLOGICAL_PROCESS											2.0002E-02	2.3510E-04
Liver	OVER	GO:1901564	organonitrogen compound metabolic process	BIOLOGICAL_PROCESS			4.9542E-02	3.2892E-04	6.8339E-04	5.6462E-06					1.9410E-09	4.9638E-12	8.8848E-09	1.5293E-11	2.0127E-03	8.9795E-06
Liver	OVER	GO:1901565	organonitrogen compound catabolic process	BIOLOGICAL_PROCESS											1.2779E-08	3.6029E-11	1.9226E-06	4.1603E-09
Liver	OVER	GO:1901566	organonitrogen compound biosynthetic process	BIOLOGICAL_PROCESS											2.5725E-02	3.4032E-04
Liver	OVER	GO:1901568	fatty acid derivative metabolic process	BIOLOGICAL_PROCESS															4.5507E-02	3.7172E-04
Liver	OVER	GO:1901605	alpha-amino acid metabolic process	BIOLOGICAL_PROCESS											2.4411E-09	6.3626E-12	6.2941E-05	1.8572E-07	7.8340E-06	1.7337E-08
Liver	OVER	GO:1901606	alpha-amino acid catabolic process	BIOLOGICAL_PROCESS											1.7147E-04	9.5291E-07	1.2716E-03	5.1903E-06	2.1087E-03	9.5470E-06
Liver	OVER	GO:1901607	alpha-amino acid biosynthetic process	BIOLOGICAL_PROCESS											3.9890E-04	2.4129E-06
Liver	OVER	GO:1901615	organic hydroxy compound metabolic process	BIOLOGICAL_PROCESS											6.0684E-08	1.8503E-10	2.3297E-08	4.1246E-11	4.0591E-11	3.7928E-14
Liver	OVER	GO:1901617	organic hydroxy compound biosynthetic process	BIOLOGICAL_PROCESS											3.8461E-03	3.4614E-05	4.9334E-03	2.6343E-05	5.0886E-03	2.7277E-05
Liver	OVER	GO:1902221	erythrose 4-phosphate/phosphoenolpyruvate family amino acid metabolic process	BIOLOGICAL_PROCESS															4.5507E-02	3.8494E-04
Liver	OVER	GO:1902222	erythrose 4-phosphate/phosphoenolpyruvate family amino acid catabolic process	BIOLOGICAL_PROCESS															4.5507E-02	3.8050E-04
Liver	OVER	GO:1902531	regulation of intracellular signal transduction	BIOLOGICAL_PROCESS					1.7080E-03	1.6464E-05					2.1681E-02	2.6229E-04
Liver	OVER	GO:1902652	secondary alcohol metabolic process	BIOLOGICAL_PROCESS											1.1816E-04	6.1598E-07	2.0540E-05	5.1516E-08	1.4346E-06	2.7516E-09
Liver	OVER	GO:1902653	secondary alcohol biosynthetic process	BIOLOGICAL_PROCESS											6.0509E-03	5.9515E-05			3.2620E-03	1.6523E-05
Liver	OVER	GO:1903311	regulation of mRNA metabolic process	BIOLOGICAL_PROCESS											3.5773E-04	2.1463E-06
Liver	OVER	GO:1903313	positive regulation of mRNA metabolic process	BIOLOGICAL_PROCESS											2.5001E-03	2.1024E-05
Liver	OVER	GO:1904251	regulation of bile acid metabolic process	BIOLOGICAL_PROCESS													9.0773E-03	5.6694E-05
Liver	OVER	GO:1990748	cellular detoxification	BIOLOGICAL_PROCESS			6.3038E-08	1.2401E-11	6.5482E-03	9.0492E-05
Liver	OVER	GO:2000107	negative regulation of leukocyte apoptotic process	BIOLOGICAL_PROCESS											2.3453E-02	2.9181E-04
Liver	OVER	GO:0000323	lytic vacuole	CELLULAR_COMPONENT											3.1260E-02	4.3755E-04
Liver	OVER	GO:0005622	intracellular anatomical structure	CELLULAR_COMPONENT											8.8682E-34	1.7445E-37	9.5284E-15	7.9661E-18	8.2246E-06	1.8606E-08
Liver	OVER	GO:0005634	nucleus	CELLULAR_COMPONENT											8.3142E-05	4.1297E-07
Liver	OVER	GO:0005635	nuclear envelope	CELLULAR_COMPONENT											3.1698E-02	4.4896E-04
Liver	OVER	GO:0005654	nucleoplasm	CELLULAR_COMPONENT											1.9108E-04	1.0806E-06
Liver	OVER	GO:0005737	cytoplasm	CELLULAR_COMPONENT					2.8694E-02	6.2514E-04					5.2887E-34	7.8027E-38	5.3251E-20	2.6188E-24	2.4685E-07	4.2490E-10
Liver	OVER	GO:0005739	mitochondrion	CELLULAR_COMPONENT											8.0270E-14	1.3422E-16	8.9207E-12	1.0529E-14	3.0462E-10	3.1460E-13
Liver	OVER	GO:0005740	mitochondrial envelope	CELLULAR_COMPONENT													2.0675E-02	1.4674E-04
Liver	OVER	GO:0005759	mitochondrial matrix	CELLULAR_COMPONENT											1.8614E-03	1.4372E-05	3.0777E-02	2.5125E-04
Liver	OVER	GO:0005764	lysosome	CELLULAR_COMPONENT											3.1166E-02	4.3223E-04
Liver	OVER	GO:0005768	endosome	CELLULAR_COMPONENT											1.6127E-02	1.8083E-04
Liver	OVER	GO:0005770	late endosome	CELLULAR_COMPONENT											8.1434E-03	8.4101E-05
Liver	OVER	GO:0005773	vacuole	CELLULAR_COMPONENT											1.8932E-02	2.2066E-04
Liver	OVER	GO:0005777	peroxisome	CELLULAR_COMPONENT											3.3480E-08	9.8790E-11	3.5234E-04	1.2649E-06	1.0183E-08	1.3521E-11
Liver	OVER	GO:0005778	peroxisomal membrane	CELLULAR_COMPONENT											9.4330E-04	6.5049E-06			2.1596E-02	1.4869E-04
Liver	OVER	GO:0005782	peroxisomal matrix	CELLULAR_COMPONENT															1.6291E-02	1.0576E-04
Liver	OVER	GO:0005783	endoplasmic reticulum	CELLULAR_COMPONENT											6.6543E-13	1.2763E-15	5.7585E-05	1.6709E-07	3.1891E-03	1.5840E-05
Liver	OVER	GO:0005789	endoplasmic reticulum membrane	CELLULAR_COMPONENT											2.9777E-11	6.2969E-14	6.8733E-05	2.0619E-07	2.0354E-04	6.8068E-07
Liver	OVER	GO:0005794	Golgi apparatus	CELLULAR_COMPONENT											1.3289E-05	5.8164E-08	1.9409E-02	1.3650E-04
Liver	OVER	GO:0005797	Golgi medial cisterna	CELLULAR_COMPONENT											2.8577E-02	3.8929E-04
Liver	OVER	GO:0005811	lipid droplet	CELLULAR_COMPONENT											4.1748E-02	6.4058E-04			3.8566E-02	3.0725E-04
Liver	OVER	GO:0005829	cytosol	CELLULAR_COMPONENT					1.5084E-02	2.6608E-04					4.3368E-08	1.3010E-10	1.2323E-02	8.2417E-05
Liver	OVER	GO:0012505	endomembrane system	CELLULAR_COMPONENT											3.7709E-17	5.1925E-20	1.1650E-06	2.4063E-09	3.2514E-04	1.1992E-06
Liver	OVER	GO:0016020	membrane	CELLULAR_COMPONENT					6.8866E-07	1.8289E-09
Liver	OVER	GO:0016327	apicolateral plasma membrane	CELLULAR_COMPONENT													2.8932E-02	2.3334E-04
Liver	OVER	GO:0016604	nuclear body	CELLULAR_COMPONENT											1.3117E-02	1.4514E-04
Liver	OVER	GO:0030134	COPII-coated ER to Golgi transport vesicle	CELLULAR_COMPONENT											3.5695E-03	3.1773E-05
Liver	OVER	GO:0030135	coated vesicle	CELLULAR_COMPONENT											2.7832E-02	3.7367E-04
Liver	OVER	GO:0030687	preribosome, large subunit precursor	CELLULAR_COMPONENT													2.0737E-02	1.4889E-04
Liver	OVER	GO:0031090	organelle membrane	CELLULAR_COMPONENT											4.2004E-14	6.6102E-17	5.1042E-06	1.1547E-08	8.1684E-05	2.5308E-07
Liver	OVER	GO:0031410	cytoplasmic vesicle	CELLULAR_COMPONENT					2.0433E-02	3.9152E-04					2.6259E-03	2.2341E-05
Liver	OVER	GO:0031903	microbody membrane	CELLULAR_COMPONENT											9.4330E-04	6.5049E-06			2.1596E-02	1.4869E-04
Liver	OVER	GO:0031907	microbody lumen	CELLULAR_COMPONENT															1.6291E-02	1.0576E-04
Liver	OVER	GO:0031966	mitochondrial membrane	CELLULAR_COMPONENT													2.0832E-02	1.5362E-04
Liver	OVER	GO:0031967	organelle envelope	CELLULAR_COMPONENT											1.5406E-03	1.1441E-05	1.1801E-02	7.8349E-05
Liver	OVER	GO:0031974	membrane-enclosed lumen	CELLULAR_COMPONENT											2.6153E-07	8.8744E-10	7.6323E-03	4.6167E-05
Liver	OVER	GO:0031981	nuclear lumen	CELLULAR_COMPONENT											6.0428E-04	3.8930E-06
Liver	OVER	GO:0031982	vesicle	CELLULAR_COMPONENT					1.3411E-02	2.2688E-04					6.0181E-04	3.8475E-06
Liver	OVER	GO:0031984	organelle subcompartment	CELLULAR_COMPONENT											7.9413E-11	1.7965E-13	1.0495E-04	3.4063E-07	4.3162E-05	1.2099E-07
Liver	OVER	GO:0032991	protein-containing complex	CELLULAR_COMPONENT											3.7315E-02	5.5603E-04
Liver	OVER	GO:0042175	nuclear outer membrane-endoplasmic reticulum membrane network	CELLULAR_COMPONENT											1.1842E-10	2.7373E-13	9.2892E-05	2.9694E-07	1.3726E-04	4.3876E-07
Liver	OVER	GO:0042579	microbody	CELLULAR_COMPONENT											3.3480E-08	9.8790E-11	3.5234E-04	1.2649E-06	1.0183E-08	1.3521E-11
Liver	OVER	GO:0043226	organelle	CELLULAR_COMPONENT											1.1493E-24	9.0437E-28	1.6381E-09	2.4974E-12	2.0127E-03	8.9927E-06
Liver	OVER	GO:0043227	membrane-bounded organelle	CELLULAR_COMPONENT											1.3874E-30	7.5052E-34	2.0256E-11	2.5901E-14	9.2685E-06	2.1423E-08
Liver	OVER	GO:0043229	intracellular organelle	CELLULAR_COMPONENT											3.0865E-25	2.2768E-28	2.7000E-10	3.7179E-13	1.0304E-03	4.3059E-06
Liver	OVER	GO:0043231	intracellular membrane-bounded organelle	CELLULAR_COMPONENT											9.9484E-32	4.4032E-35	5.7834E-13	5.1196E-16	3.7453E-06	7.5518E-09
Liver	OVER	GO:0043233	organelle lumen	CELLULAR_COMPONENT											2.6153E-07	8.8744E-10	7.6323E-03	4.6167E-05
Liver	OVER	GO:0046581	intercellular canaliculus	CELLULAR_COMPONENT													4.6422E-03	2.4428E-05
Liver	OVER	GO:0070013	intracellular organelle lumen	CELLULAR_COMPONENT											2.6153E-07	8.8744E-10	7.6323E-03	4.6167E-05
Liver	OVER	GO:0097708	intracellular vesicle	CELLULAR_COMPONENT					2.0593E-02	3.9699E-04					2.6495E-03	2.2803E-05
Liver	OVER	GO:0098588	bounding membrane of organelle	CELLULAR_COMPONENT											2.0426E-05	9.3423E-08	3.7277E-03	1.7782E-05	8.6071E-03	4.9515E-05
Liver	OVER	GO:0098827	endoplasmic reticulum subcompartment	CELLULAR_COMPONENT											5.3460E-11	1.1831E-13	7.8022E-05	2.4173E-07	2.3162E-04	7.8598E-07
Liver	OVER	GO:0110165	cellular anatomical entity	CELLULAR_COMPONENT					7.2496E-05	3.9218E-07					6.3338E-10	1.5263E-12	1.7789E-03	7.5237E-06
Liver	OVER	GO:1990385	meiotic spindle midzone	CELLULAR_COMPONENT													1.5240E-02	1.0343E-04
Liver	OVER	GO:1990712	HFE-transferrin receptor complex	CELLULAR_COMPONENT															3.1889E-02	2.3524E-04
Liver	OVER	GO:0000166	nucleotide binding	MOLECULAR_FUNCTION											4.5616E-03	4.3360E-05	6.8257E-03	3.9143E-05	1.0938E-02	6.4392E-05
Liver	OVER	GO:0003824	catalytic activity	MOLECULAR_FUNCTION											1.3041E-28	8.9788E-32	8.8072E-17	3.8981E-20	1.9482E-17	1.9162E-21
Liver	OVER	GO:0003973	(S)-2-hydroxy-acid oxidase activity	MOLECULAR_FUNCTION															3.0118E-02	2.2069E-04
Liver	OVER	GO:0004022	alcohol dehydrogenase (NAD+) activity	MOLECULAR_FUNCTION															4.5507E-02	3.8050E-04
Liver	OVER	GO:0004497	monooxygenase activity	MOLECULAR_FUNCTION											6.1042E-03	6.0339E-05			3.7411E-02	2.9621E-04
Liver	OVER	GO:0004768	stearoyl-CoA 9-desaturase activity	MOLECULAR_FUNCTION									1.0905E-02	1.6088E-06
Liver	OVER	GO:0005488	binding	MOLECULAR_FUNCTION											1.2779E-08	3.6452E-11	7.3834E-05	2.2513E-07	1.9113E-03	8.1777E-06
Liver	OVER	GO:0005496	steroid binding	MOLECULAR_FUNCTION													1.7970E-02	1.2461E-04	1.8317E-02	1.2071E-04
Liver	OVER	GO:0005506	iron ion binding	MOLECULAR_FUNCTION											1.7337E-04	9.7198E-07	4.3799E-02	3.8772E-04	6.6522E-06	1.4067E-08
Liver	OVER	GO:0005515	protein binding	MOLECULAR_FUNCTION											1.6518E-04	9.0168E-07
Liver	OVER	GO:0008137	NADH dehydrogenase (ubiquinone) activity	MOLECULAR_FUNCTION																	9.6968E-06	2.3844E-09
Liver	OVER	GO:0008289	lipid binding	MOLECULAR_FUNCTION											2.4336E-02	3.0758E-04	4.2655E-03	2.1187E-05
Liver	OVER	GO:0008395	steroid hydroxylase activity	MOLECULAR_FUNCTION											3.1638E-02	4.4655E-04
Liver	OVER	GO:0008483	transaminase activity	MOLECULAR_FUNCTION															2.1087E-03	9.7057E-06
Liver	OVER	GO:0009055	electron transfer activity	MOLECULAR_FUNCTION																	9.2610E-08	9.1089E-12
Liver	OVER	GO:0010181	FMN binding	MOLECULAR_FUNCTION															3.4801E-02	2.6528E-04
Liver	OVER	GO:0015020	glucuronosyltransferase activity	MOLECULAR_FUNCTION											1.0008E-02	1.0976E-04	8.3330E-04	3.1965E-06	3.9579E-03	2.0827E-05
Liver	OVER	GO:0015078	proton transmembrane transporter activity	MOLECULAR_FUNCTION																	2.4858E-06	3.6675E-10
Liver	OVER	GO:0015399	primary active transmembrane transporter activity	MOLECULAR_FUNCTION																	2.0033E-02	1.9704E-05
Liver	OVER	GO:0015453	oxidoreduction-driven active transmembrane transporter activity	MOLECULAR_FUNCTION																	1.3721E-08	6.7477E-13
Liver	OVER	GO:0016215	acyl-CoA desaturase activity	MOLECULAR_FUNCTION									3.0212E-05	1.4858E-09					3.0118E-02	2.2069E-04
Liver	OVER	GO:0016229	steroid dehydrogenase activity	MOLECULAR_FUNCTION											9.7924E-03	1.0643E-04			1.3348E-02	8.2052E-05
Liver	OVER	GO:0016408	C-acyltransferase activity	MOLECULAR_FUNCTION											4.3799E-03	4.1356E-05
Liver	OVER	GO:0016453	C-acetyltransferase activity	MOLECULAR_FUNCTION											4.0272E-02	6.0603E-04
Liver	OVER	GO:0016462	pyrophosphatase activity	MOLECULAR_FUNCTION											2.5356E-02	3.2671E-04
Liver	OVER	GO:0016491	oxidoreductase activity	MOLECULAR_FUNCTION											1.1511E-13	1.9814E-16	3.4104E-10	4.8638E-13	4.4929E-16	1.3257E-19
Liver	OVER	GO:0016614	oxidoreductase activity, acting on CH-OH group of donors	MOLECULAR_FUNCTION											1.1628E-04	6.0043E-07	1.4825E-05	3.4265E-08	6.6095E-07	1.2027E-09
Liver	OVER	GO:0016616	oxidoreductase activity, acting on the CH-OH group of donors, NAD or NADP as acceptor	MOLECULAR_FUNCTION											6.2243E-04	4.1018E-06	9.0468E-05	2.8474E-07	7.3489E-06	1.5902E-08
Liver	OVER	GO:0016627	oxidoreductase activity, acting on the CH-CH group of donors	MOLECULAR_FUNCTION											9.4330E-04	6.5411E-06	1.4792E-03	6.1835E-06	2.8523E-05	7.2942E-08
Liver	OVER	GO:0016628	oxidoreductase activity, acting on the CH-CH group of donors, NAD or NADP as acceptor	MOLECULAR_FUNCTION													3.4674E-02	2.9159E-04
Liver	OVER	GO:0016651	oxidoreductase activity, acting on NAD(P)H	MOLECULAR_FUNCTION																	7.8749E-03	7.3583E-06
Liver	OVER	GO:0016655	oxidoreductase activity, acting on NAD(P)H, quinone or similar compound as acceptor	MOLECULAR_FUNCTION																	6.9603E-05	3.7653E-08
Liver	OVER	GO:0016705	oxidoreductase activity, acting on paired donors, with incorporation or reduction of molecular oxygen	MOLECULAR_FUNCTION											2.0213E-03	1.5905E-05			2.4751E-03	1.1564E-05
Liver	OVER	GO:0016717	oxidoreductase activity, acting on paired donors, with oxidation of a pair of donors resulting in the reduction of molecular oxygen to two molecules of water	MOLECULAR_FUNCTION									6.2095E-04	6.1075E-08
Liver	OVER	GO:0016740	transferase activity	MOLECULAR_FUNCTION											7.7083E-06	3.1843E-08	3.2251E-03	1.5068E-05	5.9454E-04	2.2988E-06
Liver	OVER	GO:0016746	acyltransferase activity	MOLECULAR_FUNCTION											4.8258E-04	2.9903E-06
Liver	OVER	GO:0016747	acyltransferase activity, transferring groups other than amino-acyl groups	MOLECULAR_FUNCTION											2.1387E-03	1.7144E-05			5.8806E-03	3.2969E-05
Liver	OVER	GO:0016769	transferase activity, transferring nitrogenous groups	MOLECULAR_FUNCTION															3.9579E-03	2.0827E-05
Liver	OVER	GO:0016787	hydrolase activity	MOLECULAR_FUNCTION											2.1247E-03	1.6823E-05
Liver	OVER	GO:0016817	hydrolase activity, acting on acid anhydrides	MOLECULAR_FUNCTION											1.6570E-02	1.8824E-04
Liver	OVER	GO:0016818	hydrolase activity, acting on acid anhydrides, in phosphorus-containing anhydrides	MOLECULAR_FUNCTION											1.6570E-02	1.8824E-04
Liver	OVER	GO:0016829	lyase activity	MOLECULAR_FUNCTION											4.5711E-02	7.1037E-04
Liver	OVER	GO:0018455	alcohol dehydrogenase [NAD(P)+] activity	MOLECULAR_FUNCTION															4.5507E-02	3.8050E-04
Liver	OVER	GO:0019842	vitamin binding	MOLECULAR_FUNCTION											1.3564E-04	7.1376E-07	5.5618E-03	3.0635E-05	1.8833E-04	6.1127E-07
Liver	OVER	GO:0019899	enzyme binding	MOLECULAR_FUNCTION											1.5854E-04	8.5763E-07
Liver	OVER	GO:0020037	heme binding	MOLECULAR_FUNCTION											2.5662E-02	3.3609E-04			4.2939E-02	3.4632E-04
Liver	OVER	GO:0022853	active monoatomic ion transmembrane transporter activity	MOLECULAR_FUNCTION																	2.6308E-03	2.0700E-06
Liver	OVER	GO:0030170	pyridoxal phosphate binding	MOLECULAR_FUNCTION											1.7521E-05	7.8413E-08	4.2761E-04	1.5994E-06	3.3188E-05	8.8137E-08
Liver	OVER	GO:0036094	small molecule binding	MOLECULAR_FUNCTION											4.8412E-10	1.1428E-12	4.4978E-05	1.2608E-07	2.5989E-05	6.5183E-08
Liver	OVER	GO:0042802	identical protein binding	MOLECULAR_FUNCTION					3.3308E-02	7.7316E-04					1.2779E-08	3.5306E-11	4.1200E-03	2.0257E-05	2.0127E-03	9.0071E-06
Liver	OVER	GO:0043167	ion binding	MOLECULAR_FUNCTION											6.5009E-08	2.0141E-10	1.3323E-03	5.5037E-06	9.7533E-04	3.9332E-06
Liver	OVER	GO:0043168	anion binding	MOLECULAR_FUNCTION					3.4571E-02	8.0756E-04					1.8352E-03	1.3989E-05	1.0137E-02	6.4310E-05	1.0304E-03	4.2358E-06
Liver	OVER	GO:0043169	cation binding	MOLECULAR_FUNCTION											2.1078E-05	9.7438E-08
Liver	OVER	GO:0046872	metal ion binding	MOLECULAR_FUNCTION											3.5393E-05	1.6710E-07
Liver	OVER	GO:0046906	tetrapyrrole binding	MOLECULAR_FUNCTION			2.2427E-02	1.2243E-04							6.8877E-03	6.9985E-05			1.9610E-02	1.3212E-04
Liver	OVER	GO:0046914	transition metal ion binding	MOLECULAR_FUNCTION											2.3739E-03	1.9730E-05	2.2333E-02	1.7243E-04
Liver	OVER	GO:0048039	ubiquinone binding	MOLECULAR_FUNCTION											3.5255E-02	5.2013E-04
Liver	OVER	GO:0050660	flavin adenine dinucleotide binding	MOLECULAR_FUNCTION													8.5487E-03	5.2972E-05	3.0118E-02	2.1963E-04
Liver	OVER	GO:0050661	NADP binding	MOLECULAR_FUNCTION											5.7864E-04	3.6586E-06	2.2294E-03	9.8675E-06	4.7965E-05	1.4153E-07
Liver	OVER	GO:0051536	iron-sulfur cluster binding	MOLECULAR_FUNCTION											4.0479E-03	3.7823E-05			5.2070E-03	2.8168E-05
Liver	OVER	GO:0051539	4 iron, 4 sulfur cluster binding	MOLECULAR_FUNCTION											3.3853E-03	2.9967E-05			1.4733E-02	9.2018E-05
Liver	OVER	GO:0051540	metal cluster binding	MOLECULAR_FUNCTION											1.8730E-03	1.4646E-05			5.6447E-03	3.1091E-05
Liver	OVER	GO:0052899	N(1),N(12)-diacetylspermine:oxygen oxidoreductase (3-acetamidopropanal-forming) activity	MOLECULAR_FUNCTION											3.2494E-02	4.7461E-04
Liver	OVER	GO:0052902	spermidine:oxygen oxidoreductase (3-aminopropanal-forming) activity	MOLECULAR_FUNCTION											3.2494E-02	4.7461E-04
Liver	OVER	GO:0052903	N1-acetylspermine:oxygen oxidoreductase (3-acetamidopropanal-forming) activity	MOLECULAR_FUNCTION											3.2494E-02	4.7461E-04
Liver	OVER	GO:0052904	N1-acetylspermidine:oxygen oxidoreductase (3-acetamidopropanal-forming) activity	MOLECULAR_FUNCTION											3.2494E-02	4.7461E-04
Liver	OVER	GO:0070279	vitamin B6 binding	MOLECULAR_FUNCTION											1.7521E-05	7.8413E-08	4.2761E-04	1.5994E-06	3.3188E-05	8.8137E-08
Liver	OVER	GO:0070300	phosphatidic acid binding	MOLECULAR_FUNCTION											2.5662E-02	3.3435E-04
Liver	OVER	GO:0090482	vitamin transmembrane transporter activity	MOLECULAR_FUNCTION											6.4246E-03	6.4138E-05	1.2357E-03	4.9831E-06
Liver	OVER	GO:0097159	organic cyclic compound binding	MOLECULAR_FUNCTION													2.7008E-02	2.1384E-04
Liver	OVER	GO:0120013	lipid transfer activity	MOLECULAR_FUNCTION													4.4603E-02	3.9996E-04
Liver	OVER	GO:0140664	ATP-dependent DNA damage sensor activity	MOLECULAR_FUNCTION															4.5507E-02	3.8494E-04
Liver	OVER	GO:0140996	histone H3 kinase activity	MOLECULAR_FUNCTION													4.9681E-02	4.5933E-04
Liver	OVER	GO:1901265	nucleoside phosphate binding	MOLECULAR_FUNCTION											4.5616E-03	4.3521E-05	6.8257E-03	3.9275E-05	1.0938E-02	6.4550E-05
Liver	OVER	GO:1901363	heterocyclic compound binding	MOLECULAR_FUNCTION											5.0853E-05	2.4759E-07	1.2960E-04	4.3341E-07	3.6881E-05	1.0157E-07
Liver	OVER	GO:1901681	sulfur compound binding	MOLECULAR_FUNCTION															3.5563E-02	2.7283E-04
Liver	OVER	GO:1902118	calcidiol binding	MOLECULAR_FUNCTION											3.2494E-02	4.7461E-04
Liver	UNDER	GO:0003008	system process	BIOLOGICAL_PROCESS					3.0656E-02	6.7844E-04					1.4828E-11	2.9897E-14	4.0739E-05	1.1109E-07	5.4718E-03	2.9869E-05
Liver	UNDER	GO:0007154	cell communication	BIOLOGICAL_PROCESS					1.5837E-02	2.8194E-04							4.4603E-02	4.0142E-04	3.7193E-02	2.9265E-04
Liver	UNDER	GO:0007165	signal transduction	BIOLOGICAL_PROCESS					3.7963E-03	4.8355E-05									4.6145E-02	3.9487E-04
Liver	UNDER	GO:0007186	G protein-coupled receptor signaling pathway	BIOLOGICAL_PROCESS											4.9794E-14	8.0811E-17	8.4040E-09	1.4052E-11	2.7121E-04	9.6031E-07
Liver	UNDER	GO:0007600	sensory perception	BIOLOGICAL_PROCESS					3.1231E-07	7.2186E-10					3.6307E-29	2.3212E-32	5.7641E-15	3.9686E-18	7.8438E-09	9.2580E-12
Liver	UNDER	GO:0007606	sensory perception of chemical stimulus	BIOLOGICAL_PROCESS					7.2728E-06	2.6825E-08					3.3083E-33	8.1349E-37	1.2531E-19	1.8488E-23	2.3506E-16	3.4679E-20
Liver	UNDER	GO:0007608	sensory perception of smell	BIOLOGICAL_PROCESS					4.0838E-05	1.9883E-07					5.1537E-33	1.7742E-36	6.6050E-20	6.4965E-24	4.4457E-16	1.0932E-19
Liver	UNDER	GO:0009593	detection of chemical stimulus	BIOLOGICAL_PROCESS					2.5964E-02	5.2990E-04					1.3874E-30	7.4615E-34	6.6754E-15	4.9243E-18	5.8480E-12	4.8891E-15
Liver	UNDER	GO:0023052	signaling	BIOLOGICAL_PROCESS					1.3413E-02	2.2758E-04							3.1252E-02	2.5820E-04	1.5337E-02	9.6547E-05
Liver	UNDER	GO:0050877	nervous system process	BIOLOGICAL_PROCESS					6.9857E-06	2.5124E-08					5.2875E-21	5.2007E-24	4.9779E-09	8.0787E-12	3.4522E-05	9.3375E-08
Liver	UNDER	GO:0050906	detection of stimulus involved in sensory perception	BIOLOGICAL_PROCESS					2.4889E-04	1.7014E-06					3.8836E-32	1.5279E-35	3.4188E-17	1.3451E-20	3.1865E-14	2.0372E-17
Liver	UNDER	GO:0050907	detection of chemical stimulus involved in sensory perception	BIOLOGICAL_PROCESS					4.0838E-05	1.9717E-07					5.1537E-33	1.7076E-36	3.0452E-17	1.0483E-20	1.0181E-14	6.0084E-18
Liver	UNDER	GO:0050911	detection of chemical stimulus involved in sensory perception of smell	BIOLOGICAL_PROCESS					8.2787E-05	4.6821E-07					1.3547E-34	1.2372E-38	1.9801E-19	4.7016E-23	1.9978E-15	8.8424E-19
Liver	UNDER	GO:0051606	detection of stimulus	BIOLOGICAL_PROCESS					4.5400E-02	1.1476E-03					1.0829E-29	6.3905E-33	7.7519E-15	6.0996E-18	2.0100E-11	1.7793E-14
Liver	UNDER	GO:0099536	synaptic signaling	BIOLOGICAL_PROCESS													4.6621E-02	4.2416E-04
Liver	UNDER	GO:0034702	monoatomic ion channel complex	CELLULAR_COMPONENT											3.1166E-02	4.3153E-04	5.3876E-03	2.9410E-05
Liver	UNDER	GO:0004888	transmembrane signaling receptor activity	MOLECULAR_FUNCTION											2.8163E-20	2.9085E-23	1.4938E-06	3.1590E-09	1.9457E-04	6.4112E-07
Liver	UNDER	GO:0004930	G protein-coupled receptor activity	MOLECULAR_FUNCTION											8.7015E-23	8.1306E-26	6.2321E-12	6.4362E-15	1.1393E-05	2.6895E-08
Liver	UNDER	GO:0004984	olfactory receptor activity	MOLECULAR_FUNCTION					5.6618E-05	2.8679E-07					1.3547E-34	1.3324E-38	1.9801E-19	4.8689E-23	1.3810E-15	5.4332E-19
Liver	UNDER	GO:0005198	structural molecule activity	MOLECULAR_FUNCTION							2.7122E-02	8.0031E-06			3.0992E-02	4.2676E-04			3.7939E-03	1.9591E-05
Liver	UNDER	GO:0005216	monoatomic ion channel activity	MOLECULAR_FUNCTION											2.5166E-02	3.2302E-04
Liver	UNDER	GO:0005230	extracellular ligand-gated monoatomic ion channel activity	MOLECULAR_FUNCTION											2.5662E-02	3.3617E-04
Liver	UNDER	GO:0005244	voltage-gated monoatomic ion channel activity	MOLECULAR_FUNCTION											6.4443E-03	6.4653E-05	8.3257E-03	5.1181E-05
Liver	UNDER	GO:0022832	voltage-gated channel activity	MOLECULAR_FUNCTION											5.0793E-03	4.8710E-05	2.6235E-02	2.0385E-04
Liver	UNDER	GO:0022836	gated channel activity	MOLECULAR_FUNCTION											6.8086E-05	3.3484E-07	2.1491E-02	1.6488E-04
Liver	UNDER	GO:0022843	voltage-gated monoatomic cation channel activity	MOLECULAR_FUNCTION											1.8462E-02	2.1155E-04	7.0210E-03	4.0744E-05
Liver	UNDER	GO:0030594	neurotransmitter receptor activity	MOLECULAR_FUNCTION											4.5957E-02	7.1871E-04
Liver	UNDER	GO:0038023	signaling receptor activity	MOLECULAR_FUNCTION											1.1691E-17	1.4911E-20	4.0739E-05	1.1220E-07	4.1273E-04	1.5629E-06
Liver	UNDER	GO:0060089	molecular transducer activity	MOLECULAR_FUNCTION											1.1691E-17	1.4911E-20	4.0739E-05	1.1220E-07	4.1273E-04	1.5629E-06
