# Supplementary material for: Transcriptome profiling indicates varied gene responses to Pasteurella multocida mutant infections in cattle
Source: PLoS One. 2026 Jan 30;21(1):e0341813. doi: 10.1371/journal.pone.0341813 (PMC12857936; doi:10.1371/journal.pone.0341813)
Supplement: S5 Table — (CSV) [file pone.0341813.s008.csv]

S5 Table. A list of differentially expressed LncRNA and closely localized differentially expressed transcript from each comparison
Transcript stable ID	Transcript type	Gene description	Transcript start (bp)	Transcript end (bp)	Gene name	Transcript name	Chromosome	Strand	Log2 fold change
									Blood: sham vs. WT	Liver: fhaB2 vs. WT	Liver: sham vs. WT	Liver: hyaE vs. sham	Liver: nanP vs. sham
ENSBTAT00000025852	protein_coding	interleukin 10 receptor subunit beta	2,285,475	2,314,059	IL10RB	IL10RB-202	1	-1	-1.0725
ENSBTAT00000020239	protein_coding	interferon alpha and beta receptor subunit 2	2,315,596	2,350,090	IFNAR2	IFNAR2-201	1	-1	-1.3760
ENSBTAT00000074916	lncRNA		2,506,295	2,508,518			1	-1	-1.6251
ENSBTAT00000018479	protein_coding	collagen type VI alpha 3 chain	116,782,465	116,855,219	COL6A3	COL6A3-201	3	-1					-1.3350
ENSBTAT00000002015	protein_coding		116,879,870	116,880,307			3	1					1.1667
ENSBTAT00000013428	protein_coding	ILK associated serine/threonine phosphatase	117,501,464	117,526,261	ILKAP	ILKAP-202	3	-1				1.0253
ENSBTAT00000077402	lncRNA		117,540,909	117,547,512			3	-1				-1.6763	-1.6238
ENSBTAT00000068782	lncRNA		99,079,895	99,088,132			4	-1	-1.9665			1.8650	1.3684
ENSBTAT00000063519	protein_coding		99,091,792	99,135,175			4	-1	-2.0815
ENSBTAT00000069358	protein_coding	short transmembrane mitochondrial protein 1	99,462,650	99,477,987	STMP1	STMP1-201	4	1				-1.1558
ENSBTAT00000010269	protein_coding	myotrophin	99,750,823	99,827,165	MTPN	MTPN-201	4	-1				-1.6173	-1.5384
ENSBTAT00000067218	lncRNA		22,470,723	22,473,989			5	1				1.5631
ENSBTAT00000073171	protein_coding	ubiquitin conjugating enzyme E2 N	23,216,037	23,220,252	UBE2N	UBE2N-203	5	-1				-2.0134
ENSBTAT00000071531	protein_coding	CASP2 and RIPK1 domain containing adaptor with death domain	23,473,232	23,664,529	CRADD	CRADD-201	5	1				-1.3273
ENSBTAT00000064352	protein_coding	ALG12 alpha-1,6-mannosyltransferase	119,303,243	119,312,093	ALG12	ALG12-201	5	-1			-1.1489	1.2354
ENSBTAT00000065534	protein_coding	cysteine rich with EGF like domains 2	119,312,407	119,319,443	CRELD2	CRELD2-201	5	1			-1.2100
ENSBTAT00000079849	lncRNA		119,329,428	119,333,044			5	-1			-1.1872	1.8762
ENSBTAT00000000851	protein_coding	selenoprotein O	119,568,730	119,589,179	SELENOO	SELENOO-201	5	1				1.2004
ENSBTAT00000000853	protein_coding	tubulin gamma complex associated protein 6	119,589,228	119,612,001	TUBGCP6	TUBGCP6-201	5	-1			-1.1590	1.3903
ENSBTAT00000014602	protein_coding	histone deacetylase 10	119,611,412	119,616,810	HDAC10	HDAC10-201	5	-1				1.3388
ENSBTAT00000026080	protein_coding	mitogen-activated protein kinase 12	119,618,807	119,627,315	MAPK12	MAPK12-203	5	-1			-1.2413	1.4685
ENSBTAT00000080534	protein_coding	mitogen-activated protein kinase 12	119,618,807	119,626,435	MAPK12	MAPK12-202	5	-1			-1.0748
ENSBTAT00000022358	protein_coding	mitogen-activated protein kinase 11	119,628,483	119,634,547	MAPK11	MAPK11-201	5	-1			-1.1262	1.4194
ENSBTAT00000076654	protein_coding	SET binding factor 1	119,752,572	119,784,086	SBF1	SBF1-203	5	-1			-1.3465
ENSBTAT00000052338	protein_coding	lipase maturation factor 2	119,807,553	119,812,020	LMF2	LMF2-201	5	-1				1.3455
ENSBTAT00000016741	protein_coding	non-SMC condensin II complex subunit H2	119,812,249	119,822,276	NCAPH2	NCAPH2-203	5	1				1.1160
ENSBTAT00000016742	protein_coding	SCO cytochrome oxidase deficient homolog 2 (yeast)	119,822,433	119,824,250	SCO2	SCO2-201	5	-1				1.1784
ENSBTAT00000021358	protein_coding	choline kinase beta	119,897,492	119,901,095	CHKB	CHKB-203	5	-1				1.2424
ENSBTAT00000042578	protein_coding	SH3 and multiple ankyrin repeat domains 3	119,959,388	120,006,343	SHANK3	SHANK3-202	5	1				-1.7016
ENSBTAT00000002346	protein_coding	hydroxysteroid 11-beta dehydrogenase 1 like	18,611,628	18,616,460	HSD11B1L	HSD11B1L-202	7	-1				1.2074
ENSBTAT00000002344	protein_coding	scaffold attachment factor B	18,621,612	18,651,390	SAFB	SAFB-201	7	-1				1.2086
ENSBTAT00000044703	protein_coding	scaffold attachment factor B2	18,682,927	18,711,822	SAFB2	SAFB2-201	7	1				1.3045
ENSBTAT00000086140	lncRNA		19,584,464	19,585,512			7	-1				1.1867
ENSBTAT00000017626	protein_coding	HDGF like 2	19,627,416	19,645,495	HDGFL2	HDGFL2-201	7	-1				1.2961
ENSBTAT00000081829	protein_coding	mitogen-activated protein kinase kinase 2	19,909,945	19,932,216	MAP2K2	MAP2K2-202	7	1				1.4490
ENSBTAT00000011377	protein_coding	mitogen-activated protein kinase kinase 2	19,909,945	19,930,770	MAP2K2	MAP2K2-201	7	1				-1.8989
ENSBTAT00000067915	protein_coding	zinc finger and BTB domain containing 7A	19,956,235	19,976,863	ZBTB7A	ZBTB7A-201	7	1		-1.0176		1.0621
ENSBTAT00000027209	protein_coding	death associated protein kinase 3	20,040,198	20,053,609	DAPK3	DAPK3-201	7	1				1.0285
ENSBTAT00000069379	protein_coding	megakaryocyte-associated tyrosine kinase	20,195,053	20,203,020	MATK	MATK-201	7	1		-1.0584		1.5727
ENSBTAT00000081377	protein_coding	amyloid beta precursor protein binding family A member 3	20,214,159	20,223,118	APBA3	APBA3-202	7	1				1.5265
ENSBTAT00000014907	protein_coding	Cbp/p300 interacting transactivator with Glu/Asp rich carboxy-terminal domain 2	77,046,182	77,048,572	CITED2	CITED2-201	9	-1					-1.0319
ENSBTAT00000071741	lncRNA		78,728,459	78,734,608			9	-1					1.6029
ENSBTAT00000080606	lncRNA		103,916,535	103,921,096			11	1				1.6399
ENSBTAT00000075360	protein_coding	EGF like domain multiple 7	104,078,014	104,087,183	EGFL7	EGFL7-201	11	1		-1.1292	-1.1282	1.4876	1.1696
ENSBTAT00000075230	lncRNA		104,128,203	104,129,674			11	-1		-1.0791	-1.4398	3.4226	1.7936
ENSBTAT00000015357	protein_coding	mediator complex subunit 22	104,249,112	104,255,687	MED22	MED22-201	11	-1				1.1890
ENSBTAT00000026283	protein_coding	REX4 homolog, 3'-5' exonuclease	104,302,962	104,312,184	REXO4	REXO4-201	11	-1					1.0095
ENSBTAT00000020085	protein_coding	ADAM metallopeptidase with thrombospondin type 1 motif 13	104,321,394	104,343,538	ADAMTS13	ADAMTS13-201	11	1				-1.2465	-1.6117
ENSBTAT00000073324	protein_coding		104,348,135	104,351,579			11	1				1.3004
ENSBTAT00000020090	protein_coding	calcium channel flower domain containing 1	104,352,204	104,361,244	CACFD1	CACFD1-201	11	1				1.0120	1.0624
ENSBTAT00000002385	protein_coding	solute carrier family 2 member 6	104,361,551	104,368,899	SLC2A6	SLC2A6-201	11	-1			-1.3632	1.4229	1.2038
ENSBTAT00000017616	protein_coding	myomaker, myoblast fusion factor	104,400,006	104,408,077	MYMK	MYMK-201	11	-1			-1.2479
ENSBTAT00000023729	protein_coding	retinoid X receptor alpha	105,021,683	105,112,591	RXRA	RXRA-201	11	1					-1.4723
ENSBTAT00000071822	protein_coding	retinoid X receptor alpha	105,086,960	105,114,871	RXRA	RXRA-202	11	1	-1.0007			1.3107
ENSBTAT00000074571	lncRNA		105,464,484	105,465,972			11	-1	-2.7520
ENSBTAT00000087467	lncRNA		51,811,339	51,828,096			12	1	-2.5948
ENSBTAT00000010869	protein_coding	aconitate decarboxylase 1	52,068,462	52,075,849	ACOD1	ACOD1-201	12	1	-1.4884
ENSBTAT00000087177	lncRNA		1,581,030	1,588,613			16	1				-1.4179
ENSBTAT00000023068	protein_coding	zinc finger CCCH-type containing 11A	1,596,039	1,623,678	ZC3H11A	ZC3H11A-201	16	1				-1.8731
ENSBTAT00000072035	protein_coding	pleckstrin homology domain containing A6	1,986,639	2,118,878	PLEKHA6	PLEKHA6-207	16	-1				-1.2320
ENSBTAT00000017382	protein_coding	protein phosphatase 1 regulatory subunit 15B	2,151,478	2,156,646	PPP1R15B	PPP1R15B-201	16	-1				-2.4670
ENSBTAT00000075208	lncRNA		80,452,399	80,455,108			16	-1			-2.0203	1.7045
ENSBTAT00000011536	protein_coding	E74 like ETS transcription factor 3	80,502,933	80,507,964	ELF3	ELF3-201	16	-1			-1.5221	1.7303
ENSBTAT00000079456	protein_coding	leiomodin 1	80,561,688	80,576,112	LMOD1	LMOD1-202	16	1		-1.0469
ENSBTAT00000072136	protein_coding	shisa family member 4	80,578,402	80,581,443	SHISA4	SHISA4-201	16	-1				1.4467
ENSBTAT00000075798	lncRNA		80,633,603	80,634,826			16	-1		-1.3183	-1.5545	1.6654
ENSBTAT00000021369	protein_coding	cysteine and glycine rich protein 1	80,847,188	80,867,559	CSRP1	CSRP1-201	16	1				1.4404
ENSBTAT00000086874	lncRNA		60,026,544	60,033,290			17	-1			-1.1487	1.3918	1.4829
ENSBTAT00000028930	protein_coding	T-box transcription factor 3	60,088,083	60,101,025	TBX3	TBX3-202	17	1				-1.1868	-1.1303
ENSBTAT00000077930	protein_coding	RNA binding motif protein 19	60,618,709	60,738,445	RBM19	RBM19-201	17	1			1.1632
ENSBTAT00000011776	protein_coding	serine dehydratase like	61,005,835	61,018,993	SDSL	SDSL-201	17	-1			-1.5192	1.6506
ENSBTAT00000080402	lncRNA		61,082,425	61,085,624			17	-1			-1.5269	2.6827
ENSBTAT00000022253	protein_coding	deltex E3 ubiquitin ligase 1	61,085,710	61,123,902	DTX1	DTX1-202	17	1			-1.9320	2.4984
ENSBTAT00000085172	protein_coding	two pore segment channel 1	61,225,406	61,283,320	TPCN1	TPCN1-204	17	1			1.0386
ENSBTAT00000029532	protein_coding	solute carrier family 8 member B1	61,292,074	61,316,764	SLC8B1	SLC8B1-202	17	-1				-1.6546
ENSBTAT00000011542	protein_coding	TRAF-type zinc finger domain containing 1	62,027,374	62,046,790	TRAFD1	TRAFD1-201	17	-1				1.1736
ENSBTAT00000085993	protein_coding	DNA topoisomerase III beta	71,951,343	71,966,904	TOP3B	TOP3B-201	17	1				1.5491	1.0514
ENSBTAT00000009109	protein_coding	protein phosphatase, Mg2+/Mn2+ dependent 1F	71,967,760	71,987,213	PPM1F	PPM1F-201	17	1		-1.0106
ENSBTAT00000023746	protein_coding	yippee like 1	72,078,583	72,082,958	YPEL1	YPEL1-201	17	1				1.6286
ENSBTAT00000029375	protein_coding	peptidylprolyl isomerase like 2	72,082,606	72,100,524	PPIL2	PPIL2-201	17	-1		-1.0675	-1.1748	1.5950	1.2722
ENSBTAT00000029376	protein_coding	uncharacterized LOC101905136	72,102,052	72,106,230			17	-1				1.2854
ENSBTAT00000074274	protein_coding	stromal cell derived factor 2 like 1	72,112,056	72,114,625	SDF2L1	SDF2L1-201	17	-1			-1.3362
ENSBTAT00000000074	protein_coding	stromal cell derived factor 2 like 1	72,112,056	72,114,638	SDF2L1	SDF2L1-202	17	-1			-1.1655	1.1972	1.3879
ENSBTAT00000017330	protein_coding	YdjC chitooligosaccharide deacetylase homolog	72,124,049	72,126,076	YDJC	YDJC-201	17	1					1.2612
ENSBTAT00000086296	protein_coding	serpin family D member 1	72,234,620	72,238,762	SERPIND1	SERPIND1-202	17	1		-1.0462
ENSBTAT00000015001	protein_coding	leucine zipper like transcription regulator 1	72,327,212	72,339,983	LZTR1	LZTR1-201	17	1				1.0374
ENSBTAT00000026853	protein_coding	kelch like family member 22	72,491,752	72,505,789	KLHL22	KLHL22-201	17	1				1.3685
ENSBTAT00000025815	protein_coding	scavenger receptor class F member 2	72,508,575	72,519,966	SCARF2	SCARF2-201	17	1			-1.1357	1.7521
ENSBTAT00000073902	protein_coding	DiGeorge syndrome critical region gene 2	72,563,333	72,590,762	DGCR2	DGCR2-202	17	-1			-1.0191	1.7838	1.1063
ENSBTAT00000071454	protein_coding	DiGeorge syndrome critical region gene 2	72,563,333	72,589,182	DGCR2	DGCR2-201	17	-1			1.7317	-2.4834	-2.7207
ENSBTAT00000024669	protein_coding	ess-2 splicing factor homolog	72,596,998	72,603,599	ESS2	ESS2-201	17	-1				1.1203
ENSBTAT00000073184	protein_coding	histone cell cycle regulator	72,647,476	72,680,667	HIRA	HIRA-201	17	-1			-7.5978
ENSBTAT00000056937	protein_coding	ubiquitin recognition factor in ER associated degradation 1	72,702,990	72,716,296	UFD1	UFD1-202	17	-1				1.3176
ENSBTAT00000070812	lncRNA		72,834,915	72,836,954			17	-1		-1.4562	-1.9904	2.4797	1.7060
ENSBTAT00000001929	protein_coding	ARVCF delta catenin family member	72,915,295	72,929,323	ARVCF	ARVCF-201	17	-1				1.5735
ENSBTAT00000016486	protein_coding	transport and golgi organization 2 homolog	72,935,432	72,967,481	TANGO2	TANGO2-202	17	1				1.2118
ENSBTAT00000085166	protein_coding	DGCR8 microprocessor complex subunit	72,975,731	72,990,508	DGCR8	DGCR8-202	17	1					1.4874
ENSBTAT00000026476	protein_coding	tRNA methyltransferase 2 homolog A	72,990,821	72,994,746	TRMT2A	TRMT2A-202	17	-1				1.3174
ENSBTAT00000006197	protein_coding	zinc finger DHHC-type palmitoyltransferase 8	73,001,852	73,015,951	ZDHHC8	ZDHHC8-201	17	1				1.1245
ENSBTAT00000044103	protein_coding		73,154,741	73,156,786			17	1					1.3299
ENSBTAT00000008999	protein_coding	DExH-box helicase 34	54,344,182	54,371,166	DHX34	DHX34-201	18	1			-1.2171
ENSBTAT00000017397	protein_coding	NSF attachment protein alpha	54,460,944	54,487,500	NAPA	NAPA-202	18	-1			-1.1322
ENSBTAT00000077962	lncRNA		54,547,467	54,599,564			18	1			-1.1896
ENSBTAT00000080957	protein_coding	cytohesin 2	55,143,867	55,153,371	CYTH2	CYTH2-201	18	1			4.2969
ENSBTAT00000066914	protein_coding	branched chain amino acid transaminase 2	55,411,775	55,425,141	BCAT2	BCAT2-202	18	-1			-1.2271
ENSBTAT00000012090	protein_coding	hydroxysteroid 17-beta dehydrogenase 14	55,427,042	55,447,503	HSD17B14	HSD17B14-201	18	-1			-1.3806
ENSBTAT00000003362	protein_coding	V-set and transmembrane domain containing 1	61,698,117	61,717,831	VSTM1	VSTM1-201	18	-1	-1.6077
ENSBTAT00000087243	lncRNA	uncharacterized LOC100848752	62,363,963	62,370,641			18	1	-2.2302
ENSBTAT00000068706	lncRNA	uncharacterized LOC100848752	62,365,140	62,370,641			18	1	-2.0767
ENSBTAT00000028846	protein_coding	Fc fragment of IgA receptor	62,527,485	62,537,893	FCAR	FCAR-201	18	-1	-1.9398
ENSBTAT00000055739	protein_coding	leukocyte receptor cluster member 8	62,878,871	62,888,679	LENG8	LENG8-202	18	1				1.3461
ENSBTAT00000064815	protein_coding	CDC42 effector protein 5	62,891,327	62,891,788	CDC42EP5	CDC42EP5-201	18	-1				2.4380
ENSBTAT00000005286	protein_coding	Fc gamma 2 receptor	62,945,785	62,948,849			18	1	-1.8423			1.2357
ENSBTAT00000056991	protein_coding	Fc gamma 2 receptor	62,945,907	62,948,192			18	1	1.1416
ENSBTAT00000021152	protein_coding	membrane bound O-acyltransferase domain containing 7	63,213,542	63,227,720	MBOAT7	MBOAT7-201	18	1	-1.4902
ENSBTAT00000031738	protein_coding	leukocyte receptor cluster member 1	63,238,408	63,241,746	LENG1	LENG1-201	18	1				1.3796
ENSBTAT00000019836	protein_coding	CCR4-NOT transcription complex subunit 3	63,241,718	63,257,591	CNOT3	CNOT3-201	18	-1				1.2962
ENSBTAT00000010198	protein_coding	pre-mRNA processing factor 31	63,260,500	63,271,920	PRPF31	PRPF31-201	18	-1				1.0993
ENSBTAT00000010195	protein_coding	TCF3 fusion partner	63,271,873	63,279,516	TFPT	TFPT-201	18	1				1.3142
ENSBTAT00000063567	protein_coding	osteoclast associated Ig-like receptor	63,283,496	63,290,397	OSCAR	OSCAR-201	18	1	-1.7839
ENSBTAT00000078089	protein_coding	mitogen-activated protein kinase kinase 6	61,130,672	61,168,273	MAP2K6	MAP2K6-202	19	-1				-1.4679
ENSBTAT00000003563	protein_coding	ATP binding cassette subfamily A member 5	61,281,114	61,342,630	ABCA5	ABCA5-201	19	1				-1.0301
ENSBTAT00000084900	lncRNA		62,036,841	62,043,264			19	1				1.7721
ENSBTAT00000056162	protein_coding	NADH:ubiquinone oxidoreductase subunit S6	70,839,103	70,844,383	NDUFS6	NDUFS6-201	20	-1			-1.1167
ENSBTAT00000072675	lncRNA		70,981,018	70,987,037			20	-1			-1.4775	1.4915
ENSBTAT00000072046	lncRNA		70,985,762	70,987,354			20	-1			-1.2927	2.0233
ENSBTAT00000001250	protein_coding	lysophosphatidylcholine acyltransferase 1	71,006,062	71,048,066	LPCAT1	LPCAT1-201	20	1			-1.3167	1.2279
ENSBTAT00000074666	protein_coding	telomerase reverse transcriptase	71,152,642	71,162,695	TERT	TERT-203	20	1			-1.6157	1.8237
ENSBTAT00000082311	protein_coding	solute carrier family 12 member 7	71,281,294	71,301,030	SLC12A7	SLC12A7-201	20	1			-1.8504	1.8872
ENSBTAT00000064827	protein_coding	succinate dehydrogenase complex flavoprotein subunit A	71,804,557	71,827,899	SDHA	SDHA-202	20	-1			1.3480	-1.4991
ENSBTAT00000063930	protein_coding		71,943,352	71,965,884			20	1			-1.5897	1.8776
ENSBTAT00000072712	protein_coding	small nuclear ribonucleoprotein polypeptide N	1,937,647	1,960,777	SNRPN	SNRPN-201	21	1				-1.8706
ENSBTAT00000076697	lncRNA		2,083,655	2,088,645			21	1				-1.7120	-1.7145
ENSBTAT00000073886	lncRNA		66,490,548	66,493,917			21	-1					1.5832
ENSBTAT00000009220	protein_coding	WD repeat domain 20	66,983,397	67,039,694	WDR20	WDR20-205	21	1					-1.0430
ENSBTAT00000044388	protein_coding	tRNA methyltransferase 61A	68,165,568	68,172,830	TRMT61A	TRMT61A-201	21	1				1.2640
ENSBTAT00000028246	protein_coding	cytochrome c oxidase assembly factor 8	68,196,002	68,222,814	COA8	COA8-201	21	1				1.0139
ENSBTAT00000013145	protein_coding	X-ray repair cross complementing 3	68,308,102	68,316,006	XRCC3	XRCC3-201	21	-1				1.8392
ENSBTAT00000022852	protein_coding	asparaginase	68,618,028	68,641,669	ASPG	ASPG-203	21	1				1.7211
ENSBTAT00000066927	protein_coding	asparaginase	68,618,028	68,641,669	ASPG	ASPG-201	21	1				2.0167
ENSBTAT00000030916	protein_coding	chromosome 21 C14orf180 homolog	69,059,946	69,068,323	C21H14orf180	C21H14orf180-202	21	1				1.1645
ENSBTAT00000083354	lncRNA		69,068,338	69,069,429			21	-1				1.5818
ENSBTAT00000012349	protein_coding	inverted formin 2	69,183,853	69,195,007			21	1				2.2058
ENSBTAT00000082875	protein_coding	centrosomal protein 170B	69,321,539	69,336,738	CEP170B	CEP170B-202	21	1				4.4903
ENSBTAT00000020166	protein_coding	phospholipase D family member 4	69,348,993	69,356,401	PLD4	PLD4-201	21	1				1.5223
ENSBTAT00000070434	protein_coding	AHNAK nucleoprotein 2	69,358,193	69,380,359	AHNAK2	AHNAK2-202	21	-1				1.5813
ENSBTAT00000013688	protein_coding	clathrin binding box of aftiphilin containing 1	69,403,926	69,411,216	CLBA1	CLBA1-201	21	1				1.4272
ENSBTAT00000044278	protein_coding	BRF1 RNA polymerase III transcription initiation factor subunit	69,555,656	69,607,534	BRF1	BRF1-202	21	-1				1.6932
ENSBTAT00000062993	protein_coding	phosphofurin acidic cluster sorting protein 2	69,621,803	69,685,518	PACS2	PACS2-202	21	1				1.2393
ENSBTAT00000048965	protein_coding	mutL homolog 1	10,457,825	10,465,572	MLH1	MLH1-201	22	-1				1.9442
ENSBTAT00000030853	protein_coding	EPM2A interacting protein 1	10,551,378	10,553,204	EPM2AIP1	EPM2AIP1-201	22	1				-1.6553
ENSBTAT00000067952	lncRNA		10,578,143	10,579,327			22	1				1.6827
ENSBTAT00000087496	protein_coding	phospholipase C delta 1	11,459,788	11,477,251	PLCD1	PLCD1-201	22	-1				1.3970
ENSBTAT00000021838	protein_coding	catenin beta 1	13,798,884	13,845,848	CTNNB1	CTNNB1-202	22	1				-1.7447
ENSBTAT00000087124	lncRNA		14,700,052	14,702,961			22	1				-1.4987
ENSBTAT00000068111	protein_coding	SNF related kinase	15,232,620	15,298,151	SNRK	SNRK-202	22	1				-1.3846
ENSBTAT00000030970	protein_coding	SNF related kinase	15,232,620	15,296,356	SNRK	SNRK-201	22	1				-1.7760
ENSBTAT00000082937	lncRNA		30,062,024	30,067,701			22	1			-1.0277
ENSBTAT00000073642	protein_coding	forkhead box P1	30,349,640	30,685,631	FOXP1	FOXP1-203	22	1			1.1955
ENSBTAT00000054270	protein_coding	Raf-1 proto-oncogene, serine/threonine kinase	56,513,069	56,543,343	RAF1	RAF1-203	22	1				1.0797
ENSBTAT00000018234	protein_coding	mitochondrial ribosomal protein S25	57,208,568	57,253,578	MRPS25	MRPS25-201	22	1				1.1031
ENSBTAT00000083716	lncRNA		57,370,586	57,382,203			22	1				1.5120
ENSBTAT00000008920	protein_coding	coiled-coil domain containing 174	57,606,363	57,627,468	CCDC174	CCDC174-202	22	-1				1.0755
ENSBTAT00000077855	lncRNA		3,483,236	3,485,623			24	-1				-2.3577
ENSBTAT00000031107	protein_coding	carnosine dipeptidase 2	4,001,720	4,015,956	CNDP2	CNDP2-201	24	-1				1.2217
ENSBTAT00000015944	protein_coding	cytochrome b5 type A	4,141,672	4,173,875	CYB5A	CYB5A-202	24	1				-1.4742
ENSBTAT00000012777	protein_coding	translocase of inner mitochondrial membrane 21	4,237,235	4,243,236	TIMM21	TIMM21-201	24	-1				-1.3147
ENSBTAT00000007537	protein_coding	GATA binding protein 6	34,163,203	34,192,624	GATA6	GATA6-201	24	-1					-1.5866
ENSBTAT00000070779	lncRNA		34,192,631	34,196,009			24	-1			1.2654		-2.0139
ENSBTAT00000024863	protein_coding	abhydrolase domain containing 3, phospholipase	34,541,295	34,591,097	ABHD3	ABHD3-201	24	1			1.5021		-1.5428
ENSBTAT00000020310	protein_coding	TSC22 domain family member 4	36,077,727	36,087,711	TSC22D4	TSC22D4-201	25	1	-1.1194
ENSBTAT00000001414	lncRNA		36,317,416	36,319,388			25	1	-1.8053
ENSBTAT00000026258	protein_coding	pyruvate carboxylase	44,862,572	44,965,313	PC	PC-201	29	-1			-1.2022	1.1326
ENSBTAT00000061554	protein_coding	lysine demethylase 2A	45,089,476	45,179,866	KDM2A	KDM2A-202	29	1				1.6470
ENSBTAT00000055962	protein_coding	G protein-coupled receptor kinase 2	45,190,089	45,208,600	GRK2	GRK2-201	29	1				1.2112
ENSBTAT00000064317	protein_coding	cardiotrophin like cytokine factor 1	45,264,284	45,273,193	CLCF1	CLCF1-201	29	-1			-1.3323	1.5111
ENSBTAT00000016108	protein_coding	RAD9 checkpoint clamp component A	45,286,833	45,292,816	RAD9A	RAD9A-203	29	1			-1.3159	1.5662
ENSBTAT00000017459	protein_coding	TBC1 domain family member 10C	45,296,017	45,302,692	TBC1D10C	TBC1D10C-201	29	1				1.5970
ENSBTAT00000006279	protein_coding	protein tyrosine phosphatase receptor type C associated protein	45,327,237	45,330,137	PTPRCAP	PTPRCAP-201	29	-1			-1.3222	1.9378
ENSBTAT00000029972	protein_coding	coronin 1B	45,329,800	45,335,332	CORO1B	CORO1B-201	29	-1				1.0244
ENSBTAT00000013851	protein_coding	phosphatidylinositol transfer protein membrane associated 1	45,373,821	45,388,348	PITPNM1	PITPNM1-201	29	-1				1.6377
ENSBTAT00000002738	protein_coding	cyclin dependent kinase 2 associated protein 2	45,388,454	45,390,820	CDK2AP2	CDK2AP2-201	29	-1				1.1479
ENSBTAT00000004615	protein_coding	glutathione S-transferase pi 1	45,409,334	45,412,139	GSTP1	GSTP1-201	29	1			-1.1510	1.4999
ENSBTAT00000084460	protein_coding	glutathione S-transferase pi 1	45,441,029	45,444,880	GSTP1	GSTP1-201	29	1				1.1314
ENSBTAT00000067204	protein_coding	double C2, gamma	45,469,517	45,478,644	DOC2G	DOC2G-201	29	-1				1.1425
ENSBTAT00000001581	protein_coding	unc-93 homolog B1, TLR signaling regulator	45,516,976	45,527,213	UNC93B1	UNC93B1-201	29	-1			-1.1164	1.5943
ENSBTAT00000071805	protein_coding	choline kinase alpha	45,579,775	45,640,374	CHKA	CHKA-202	29	-1			-1.4097	2.0793
ENSBTAT00000073792	protein_coding	lysine methyltransferase 5B	45,668,456	45,718,688	KMT5B	KMT5B-202	29	-1			1.1074	-1.6723
ENSBTAT00000073059	lncRNA		45,792,420	45,796,090			29	-1			-1.5042	1.3964
ENSBTAT00000075968	protein_coding	protein phosphatase 6 regulatory subunit 3	45,936,791	46,061,309	PPP6R3	PPP6R3-202	29	1				1.2086
ENSBTAT00000044489	protein_coding	immunoglobulin mu DNA binding protein 2	46,268,478	46,293,180	IGHMBP2	IGHMBP2-201	29	1			-1.5864	2.2072
ENSBTAT00000020205	protein_coding	two pore segment channel 2	46,378,071	46,413,304	TPCN2	TPCN2-201	29	1				1.4492
ENSBTAT00000068542	protein_coding	two pore segment channel 2	46,381,751	46,413,304	TPCN2	TPCN2-203	29	1			1.1126
ENSBTAT00000029894	protein_coding	nucleosome assembly protein 1 like 4	48,624,179	48,676,964	NAP1L4	NAP1L4-201	29	1					1.0555
ENSBTAT00000065912	protein_coding	tumor suppressing subtransferable candidate 4	49,191,068	49,194,708	TSSC4	TSSC4-201	29	-1			-1.0367		1.1591
ENSBTAT00000077028	protein_coding	tetraspanin 32	49,265,271	49,282,079	TSPAN32	TSPAN32-201	29	-1			-1.2230
ENSBTAT00000084270	lncRNA		49,511,942	49,513,379			29	1			-1.1202	2.3730	1.2490
ENSBTAT00000000112	protein_coding	mitochondrial ribosomal protein L23	49,542,753	49,549,261	MRPL23	MRPL23-202	29	-1					1.1884
ENSBTAT00000072230	protein_coding	proline rich 33	49,596,205	49,601,869			29	1				1.7884
ENSBTAT00000013787	protein_coding	lymphocyte specific protein 1	49,598,330	49,613,960	LSP1	LSP1-201	29	-1			-1.0187	1.5220	1.4409
ENSBTAT00000073489	protein_coding	dual specificity phosphatase 8	49,970,526	49,980,774	DUSP8	DUSP8-201	29	1			-1.4170
ENSBTAT00000053993	protein_coding	adaptor related protein complex 2 subunit alpha 2	50,416,807	50,481,284	AP2A2	AP2A2-202	29	-1			-1.0749	1.9284	1.3415
ENSBTAT00000084251	protein_coding	adaptor related protein complex 2 subunit alpha 2	50,416,807	50,484,947	AP2A2	AP2A2-203	29	-1				-2.0006	-1.8276
ENSBTAT00000065869	protein_coding	chitinase domain containing 1	50,492,678	50,515,464	CHID1	CHID1-202	29	1				-1.1805
ENSBTAT00000054178	protein_coding	chitinase domain containing 1	50,492,678	50,511,939	CHID1	CHID1-201	29	1				1.1222	1.0836
ENSBTAT00000047242	protein_coding	biglycan	36,728,398	36,742,298	BGN	BGN-201	X	1				1.2989
ENSBTAT00000068015	protein_coding	B cell receptor associated protein 31	36,926,982	36,955,731	BCAP31	BCAP31-202	X	-1				-1.3153
ENSBTAT00000083935	protein_coding	isocitrate dehydrogenase (NAD(+)) 3 non-catalytic subunit gamma	37,003,050	37,008,037	IDH3G	IDH3G-202	X	-1				-2.7265
ENSBTAT00000064844	protein_coding	renin binding protein	37,149,921	37,157,488	RENBP	RENBP-202	X	-1				1.2049
ENSBTAT00000067877	protein_coding	renin binding protein	37,149,921	37,157,394	RENBP	RENBP-201	X	-1				1.3521
ENSBTAT00000030194	protein_coding	filamin A	37,397,604	37,422,591	FLNA	FLNA-201	X	-1				1.6200
ENSBTAT00000069571	lncRNA	uncharacterized LOC101904339	37,435,433	37,438,723			X	-1				1.2195
ENSBTAT00000009807	protein_coding	tafazzin	37,471,434	37,473,701	TAZ	TAZ-205	X	1				1.5170
ENSBTAT00000082911	lncRNA		37,485,138	37,487,614			X	-1				1.1714
ENSBTAT00000016093	protein_coding	GDP dissociation inhibitor 1	37,497,182	37,503,260	GDI1	GDI1-201	X	1				1.0738
ENSBTAT00000077543	protein_coding	L antigen family member 3	37,534,819	37,536,074	LAGE3	LAGE3-201	X	-1				-1.1730
ENSBTAT00000046883	protein_coding	FAM3 metabolism regulating signaling molecule A	37,555,427	37,563,766	FAM3A	FAM3A-201	X	-1				1.1303
